# Supplementary material for: iQuantitator: A tool for protein expression inference using iTRAQ
Source: BMC Bioinformatics. 2009 Oct 18;10:342. doi: 10.1186/1471-2105-10-342 (PMC2770557; doi:10.1186/1471-2105-10-342)
Supplement: Additional File 1 — Installable R package file for iQuantitator. This archive contains a single file that can be installed under the R statistical computing environment. Installation procedures and usage are described in Additional File 6. [file 1471-2105-10-342-S1.ZIP]

Archive with 1 entries (1 files):
- iquantitator_1.0.tar.gz
