# Supplementary material for: iQuantitator: A tool for protein expression inference using iTRAQ
Source: BMC Bioinformatics. 2009 Oct 18;10:342. doi: 10.1186/1471-2105-10-342 (PMC2770557; doi:10.1186/1471-2105-10-342)
Supplement: Additional File 4 — MSMS summary data from the embryonic chicken heart comparison. A text file, exported from the MSMS summary report generated using the Applied Biosystems software that is the primary input for iQuantitator. [file 1471-2105-10-342-S4.TXT]

	Submit To DeNovo	Plate Number	Spot Index	Spot Label	Protein Name	Species	Accession Number	Total Ion Score	Total Ion Score C.I. %	Protein MW	Protein PI	Best Peptide Sequence	Start Sequence Position	End Sequence Position	Modification	Ion Score	Ion Score C.I. %	Calculated Mass	Observed Mass	Match Error Da	Match Error PPM	Total MS/MS Ion Cluster Area	MS/MS Ion Cluster Area Matched %	Custom1	Custom2	Acquisition Time	iTRAQ Ratio * (114/117)	iTRAQ Ratio * (115/117)	iTRAQ Ratio * (116/117)	Avg. iTRAQ Ratio * (114/117)	Avg. iTRAQ Ratio * (115/117)	Avg. iTRAQ Ratio * (116/117)	iTRAQ Peptides (114/117)	iTRAQ Peptides (115/117)	iTRAQ Peptides (116/117)	iTRAQ 114 Reagent Cluster Area	iTRAQ 115 Reagent Cluster Area	iTRAQ 116 Reagent Cluster Area	iTRAQ 117 Reagent Cluster Area
1	0	1	3	A3															854.097290039063			214090.030822754				05/24/2005 15:24:30	0	0	1.56833310009415									422.812808645689
2	0	1	4	A4															825.174987792969			170578.612030029				05/24/2005 15:24:49	0	0	0
3	0	1	4	A4															887.05517578125			121986.217048645				05/24/2005 15:25:08	0	3.66577941610274	0								436.066545903102
4	0	1	6	A6															870.09326171875			152800.669799805				05/24/2005 15:25:27	0	0	0
5	0	1	6	A6															893.074645996094			110046.429199219				05/24/2005 15:25:46	0.275061513205656	0.290472787565426	0.740121086035485									336.191394043945	433.596182447595
6	0	1	7	A7															909.058227539063			250195.052429199				05/24/2005 15:26:05	2.53031057753056	0	0							913.371007633265
7	0	1	18	A18															905.306579589844			405873.839538574				05/24/2005 15:26:24	0.27359323242479	0.288922241266249	0.268984290983295										2553.30382093895
8	0	1	18	A18															889.336364746094			438972.252319336				05/24/2005 15:26:44	0	0	0
9	0	1	18	A18															877.136962890625			278575.586242676				05/24/2005 15:27:02	0.517120845520289	0.546094332703538	0.508409446944909										927.639193097014
10	0	1	18	A18															861.166442871094			231125.78515625				05/24/2005 15:27:22	0	0	0
11	0	1	20	A20															831.560241699219			148488.874694824				05/24/2005 15:27:40	0.246637009360888	0.26045570240244	0.242482171452892										2461.03661221031
12	0	1	26	A25															825.170776367188			125041.331848145				05/24/2005 15:28:00	0	0	0
13	0	1	26	A25															841.128784179688			152033.117675781				05/24/2005 15:28:19	0.286441124242865	0.30248998074111	0.281615747692536										1644.77750037621
14	0	1	26	A25															857.099426269531			140770.845245361				05/24/2005 15:28:38	0	0	1.67870495804706									538.885481106402
15	0	1	55	A53															825.850402832031			171736.666564941				05/24/2005 15:28:57	0	0	0
16	0	1	55	A53															909.033203125			182373.87612915				05/24/2005 15:29:16	0	2.93579986446259	0								809.67525032743
17	0	1	91	A89															925.049011230469			173476.176605225				05/24/2005 15:29:35	0	2.11871628068609	0								989.35894615528
18	0	1	135	A133															945.596252441406			390223.817016602				05/24/2005 15:29:54	0	1.42235174272534	0								1671.59295394212
19	0	1	135	A133															1357.88171386719			343185.403564453				05/24/2005 15:30:13	0	5.86144156156909	0								5233.72939836178
20	0	1	135	A133															1235.71533203125			387837.320678711				05/24/2005 15:30:32	0	3.4497960261629	0								3029.8801160126
21	0	1	135	A133															1252.73937988281			533031.584655762				05/24/2005 15:30:51	0	10.1986442684571	0								7645.95143031295
22	0	1	135	A133															1047.09790039062			271878.599090576				05/24/2005 15:31:10	2.64928417592822	5.38323005368875	0							1152.98632246152	2218.517838911
23	0	1	135	A133															1830.015625			162121.168304443				05/24/2005 15:31:30	1.51991407030971	3.77050916942951	0							373.506671419513	877.412272422371
24	0	1	135	A133															1310.74768066406			489828.610168457				05/24/2005 15:31:49	2.21901771697387	4.70318278352018	0							1780.88584272668	3574.30447205453
25	0	1	135	A133															888.053771972656			142789.24458313				05/24/2005 15:32:08	0	0	2.18196164122013									353.726616985598
26	0	1	135	A133															1552.71240234375			154601.810333252				05/24/2005 15:32:27	2.41709269083994	3.06959845245395	0							333.269175997895	400.781609669763
27	0	1	135	A133															1280.2607421875			112896.520515442				05/24/2005 15:32:46	0.797534257079666	0.838728758620257	0.271783880141271							315.819529505638	314.51078701564		384.47641493272
28	0	1	135	A133															1941.4541015625			20339.2833709717				05/24/2005 15:33:05	2.18989117604357	0	0							274.763314964161
29	0	1	135	A133															2318.23876953125			89734.7865447998				05/24/2005 15:33:24	0	1.69073587297712	0								245.833625588805
30	0	1	135	A133															2448.80200195313			208686.387619019				05/24/2005 15:33:43	0	0	0
31	0	1	135	A133															2052.40966796875			103445.928817749				05/24/2005 15:34:03	0.896641450666825	1.51879630694529	0.701310582013907							178.020283602507	285.545016143169		192.766137340674
32	0	1	135	A133															2076.650390625			27322.9893341064				05/24/2005 15:34:22	0	0	0
33	0	1	146	A144															1148.73510742188			208007.60534668				05/24/2005 15:34:41	0	2.30288793783903	0								1254.13465683193
34	0	1	146	A144															825.863586425781			189808.873718262				05/24/2005 15:35:00	0.648842723017029	0.685196384800598	0.637912342581002										697.839493340202
35	0	1	146	A144															1164.71228027344			144154.891845703				05/24/2005 15:35:19	3.28126347562457	0	0							498.841305079622
36	0	1	146	A144															847.838989257813			116464.468025208				05/24/2005 15:35:38	0	2.36299910184978	0								258.939200877704
37	0	1	146	A144															909.043640136719			102883.34564209				05/24/2005 15:35:57	2.02450233881457	0	0							283.467663637561
38	0	1	146	A144															831.859313964844			83606.9928512573				05/24/2005 15:36:16	0.316845987246225	0.826701954348107	0.571094459591969								298.178746487771	221.25328376098	369.814055547916
39	0	1	154	A152															849.822937011719			307421.125061035				05/24/2005 15:36:35	0	0	0
40	0	1	159	A157															925.013671875			420874.286743164				05/24/2005 15:36:54	0	0	0
41	0	1	189	A187															1148.73107910156			162080.320861816				05/24/2005 15:37:14	0	0	0
42	0	1	207	A205															893.065307617188			263908.526062012				05/24/2005 15:37:33	0	0	0
43	0	1	260	A257															886.05029296875			133090.847198486				05/24/2005 15:37:52	0.485333400901816	0.512525886357481	0.914066985577057									296.493507202605	309.62698177517
44	0	1	282	A278															831.855712890625			189070.370361328				05/24/2005 15:38:11	0	0	0
45	0	1	289	A285															909.048767089844			237048.47668457				05/24/2005 15:38:30	0.415876183132639	0.43917708729497	0.408870348383062										1543.36114557086
46	0	1	324	A320															909.022033691406			207264.165252686				05/24/2005 15:38:49	0.850555190235047	3.42317089944383	1.34114438807669							615.815270977264	2346.93419192528	987.647400585475	702.955808173553
47	0	1	328	A324															1914.87023925781			180405.528564453				05/24/2005 15:39:08	0.950517791316567	0.399588076176518	0.68530437194126							3002.25183452693	1195.15371097593	2201.65265962185	3066.66924004882
48	0	1	329	A325															1915.24084472656			134205.477142334				06/09/2005 18:03:52	1.61048906465574	1.57020527724659	1.85393700234073							2346.51333585476	2166.43695112562	2747.50601658012	1414.63798354171
49	0	1	344	A340															1796.73596191406			200919.874893189				05/24/2005 15:39:27	1.05697543964168	0.97112305571779	0.802419758940276							12185.6116235899	10601.8358732079	9409.41197393025	11193.4123973925
50	0	1	349	A345															2008.93542480469			191103.905059814				05/24/2005 15:39:47	0.42870591349122	0.306275840962043	0.677897928518396							6482.57442902024	4385.56097872416	10426.3134605181	14681.4214556916
51	0	1	349	A345															1986.98681640625			1042131.10494995				05/24/2005 15:40:06	1.00595338036808	0.423980289588038	0.509700804505667							68708.1693761937	27422.0908747604	35409.8653582441	66314.8194582465
52	0	1	349	A345															2024.91003417969			143618.257644653				05/24/2005 15:40:25	3.41643032306925	1.45558041327028	0.508496024238826							1760.43535870961	710.244849978088	266.510000309715	500.296636799211
53	0	1	351	A347															1970.87866210938			131679.852813721				06/09/2005 18:04:11	2.92448119938523	2.77512072450015	1.53091806906359							6882.20877764181	6184.22476379626	3664.45498832901	2284.85728029973
54	0	1	352	A348															1336.7041015625			137694.713806152				05/24/2005 15:40:45	0.85189994974137	0.427278193608379	0.85045664309421							2853.06519854471	1355.05900908046	2897.03481706281	3251.64535097079
55	0	1	355	A351															1166.80505371094			93841.3130187989				06/09/2005 18:04:30	0.520091561364032	1.96084115178674	1.00583559406572							1026.4495009606	3664.5830522261	2019.12503642786	1916.18682152443
56	0	1	355	A351															1298.98840332031			164118.350738525				06/09/2005 18:04:49	0.825211666762886	0.906966249164342	0.675034316104824							8325.77877752156	8665.12853319798	6927.29674824239	9795.79247959498
57	0	1	355	A351															1926.11938476563			98744.7423095703				06/09/2005 18:05:08	2.0573497766704	2.87877803882119	2.77203891449474							5692.15686102736	7542.25622464311	7800.93181006994	2686.26463264877
58	0	1	356	A352															1496.70153808594			162806.46105957				05/24/2005 15:41:04	1.0997585466174	0.878281354781313	0.920344486880102							10208.5939190353	7720.16569247506	8689.55289401593	9012.57000876533
59	0	1	356	A352															1925.77526855469			194865.527862549				05/24/2005 15:41:23	2.3830335314739	3.13266596318365	3.28080893027088							7637.89300170517	9507.84034725937	10695.5417744587	3111.88461266161
60	0	1	356	A352															1128.61828613281			160409.296310425				05/24/2005 15:41:42	0.789550612617119	0.756787268676626	0.770774975684284							4247.09368607101	3854.87286125028	4217.13890005057	5222.66217524437
61	0	1	356	A352															1298.74084472656			142517.901748657				05/24/2005 15:42:01	1.07700117502853	0.300786342073894	1.03315418762464							3807.11245563641	1006.84360444082	3714.6944903732	3432.09733929773
62	0	1	356	A352															1166.58544921875			59187.5021057129				05/24/2005 15:42:20	1.71982044644148	2.91888669614202	3.0930040556945							352.445156543685	566.434961815159	644.714386528259	198.970415659927
63	0	1	357	A353															1492.11657714844			118313.717834473				06/09/2005 18:05:27	0.752664093227924	0.754109945929803	0.84288849895622							9150.04557797394	8681.22682005428	10422.4692030869	11803.2641849477
64	0	1	358	A354	myosin, heavy polypeptide 10, non-muscle [Gallus gallus]		gi|45382679	305.277191162109	100	262241.96875	5.42999982833862	GSDVNEAQPTPAE	1995	2007	(N-term)_iTRAQ[0]	71.2099990844727	99.999	1458.68322753906	1458.74621582031	0.06298828125	43.1816038333884	206145.554473877	32.065415713095			05/24/2005 15:42:39	0.792928744129112	0.809913284165961	1.49082308931781	0.984140574564263	1.10450094998297	1.20439775370035	6	6	6	6328.17359390443	6120.78493830377	12101.7664152556	7748.61871194169
65	0	1	360	A356															1621.15698242187			136529.633575439				06/09/2005 18:05:47	1.02875375938217	0.905279637224401	1.72094347133032							5644.35713331289	4703.38117638156	9603.91013875158	5327.00516670393
66	0	1	363	A359															1759.85986328125			174925.123153687				05/24/2005 15:42:58	1.0864893961354	0.664998314591863	1.04665648037235							6705.93738343181	3886.68121902703	6570.7750840535	5992.58316935957
67	0	1	363	A359	kinase related protein		gi|211372	72.5199966430664	100	19284.94921875	4.1399998664856	EGEGEGEGEEDEEEEEE	141	157	(N-term)_iTRAQ[0]	72.5199966430664	100	2054.744140625	2054.79125976563	0.04711914063	22.9318773556253	173102.022140503	19.7474056545423			05/24/2005 15:43:17	0.830416042381161	1.34538116488761	2.1942343741499	0.830416042218012	1.34538113399392	2.19423431688734	1	1	1	5031.91976338278	7719.82926897941	13523.8213265574	5883.26004939251
68	0	1	365	A361															1097.6015625			143089.732452393				05/24/2005 15:43:37	0.40144650306333	1.00114431417483	0.155629506661697							1491.87778254144	3523.11344449791	588.268970276042	3608.1587365095
69	0	1	365	A361															1431.78442382812			194015.921386719				05/24/2005 15:43:56	0.792472712574925	1.53547843740397	1.84659430263158							3385.73317225219	6212.07240549805	8024.5065528875	4148.09295546473
70	0	1	365	A361															1636.92651367187			169820.0909729				05/24/2005 15:44:15	1.59968540622157	2.05924328630684	2.38597146245856							2575.03687733575	3138.92474910906	3906.542453467	1562.89189354921
71	0	1	369	A365															1415.72326660156			238283.144805908				05/24/2005 15:44:34	0.911652497651338	1.51751888833508	1.36807206508797							9198.20381188199	14498.8041330119	14039.8061147259	9796.11264883173
72	0	1	370	A366															1306.66625976563			192130.385131836				05/24/2005 15:44:54	1.12710854621353	0.921609167485242	1.31331016008141							11352.2176035436	8789.94435837522	13454.2874351304	9779.0132105786
73	0	1	372	A368															1983.93139648438			248122.054901123				05/24/2005 15:45:13	1.19245686266045	1.36994257488048	1.3096067312066							11249.5801757653	12238.2797439289	12566.4604775917	9159.54090174332
74	0	1	373	A369															1339.69555664063			157334.987670898				05/24/2005 15:45:32	1.90064068140413	1.96091782000429	1.43822568185895							4953.98152819377	4839.91941636119	3812.93880187178	2530.66367093803
75	0	1	373	A369															1984.33898925781			98501.5026702881				06/09/2005 18:06:06	3.11288257366875	2.75231996627347	2.27923202597761							2537.75680119094	2124.76330852331	1889.96705521657	791.529910100246
76	0	1	374	A370	COBW domain containing protein1 [Gallus gallus]		gi|71895319	24.9400005340576	71.884	45329.421875	5.11999988555908	AIENLMQK	105	112	(N-term)_iTRAQ[0], Lysine(K)_iTRAQ[8]	24.9400005340576	71.884	1234.70751953125	1234.66076660156	-0.04675292969	-37.8655907981759	257040.101745605	16.1199121812063			05/24/2005 15:45:51	0.951728124617896	0.991081172437769	0.759521954588587	0.951728129931672	0.991081188198698	0.759521951138948	1	1	1	12604.220893319	12429.0147559231	10231.0891146155	12858.2886470962
77	0	1	374	A370															1272.62072753906			196266.710083008				05/24/2005 15:46:10	0.688070675119634	1.3911135812022	1.51735110946318							1514.66354439439	2899.813648572	3397.40751708579	2137.28871208249
78	0	1	375	A371															1306.92211914062			155622.278198242				06/09/2005 18:06:25	1.52484891507473	1.46791084324814	0.888514846339967							11165.536315819	10178.337027929	6617.52964253299	7109.39822974107
79	0	1	375	A371															1729.2255859375			126267.033752441				06/09/2005 18:06:44	1.01227719527954	0.667217425211174	1.00245644329898							10606.6812773582	6620.21083913847	10683.7572197268	10173.2597681917
80	0	1	375	A371															1317.94775390625			143790.046142578				06/09/2005 18:07:03	1.19844580240672	1.12681039564467	1.63738167793704							8375.58437609529	7457.13387432841	11639.2522098661	6785.42083301947
81	0	1	375	A371															1234.89184570312			124547.620880127				06/09/2005 18:07:22	1.11157376908656	0.79362471643366	0.495275301708502							7330.24708969466	4955.86976088779	3322.04437053011	6402.65930250147
82	0	1	377	A373															1645.82849121094			203930.245513916				05/24/2005 15:46:29	1.05134914525715	1.5524361804064	1.65773130411539							9200.18596027166	12864.3477290265	14755.1018440273	8496.29744449759
83	0	1	377	A373															1317.69067382813			223001.605834961				05/24/2005 15:46:48	0.732026682993976	1.00585226383198	0.921399603365574							13705.8402738621	17833.530447917	17547.0942429832	18178.5325816371
84	0	1	378	A374	Nuclease sensitive element-binding protein 1 (Y-box-binding protein 1) (Y-box transcription factor)		gi|465508	215.110000610352	100	38227.44140625	9.85000038146973	TAEPPAENTSAPEAEQGGAE	302	321	(N-term)_iTRAQ[0]	94.1600036621094	100	2099.94897460938	2100.03295898438	0.083984375	39.9935312788361	766430.223083496	60.9945779222936			05/24/2005 15:47:08	0.854565482755947	1.18433321292081	1.04518204992156	0.891860056133007	1.06718797491575	1.08865979554248	3	3	3	29534.9247459321	38760.4495646003	36741.8396295823	33556.0312367604
85	0	1	378	A374															2137.98681640625			115484.128234863				05/24/2005 15:47:27	0.989249595018645	1.42422044069304	0.580320072904629							2129.95534611666	2903.79670053422	1270.89784544359	2090.47359310995
86	0	1	380	A376															1416.01196289062			168691.420043945				06/09/2005 18:07:41	1.41614366907705	1.54634012926314	1.33504873983735							13140.6383449074	13587.4684762165	12600.4107336709	9009.26198280016
87	0	1	383	A379															1877.87548828125			134055.757080078				05/24/2005 15:47:46	1.199485795998	1.09194102591337	1.63384356598791							4471.15075176447	3854.31994402081	6194.5977268236	3619.13073767076
88	0	1	384	A380															1233.91040039063			249655.448120117				06/09/2005 18:08:00	0.644737736358477	0.918016702511857	0.802168682027758							11281.0423412962	15210.4161875117	14276.1227892957	16988.1547139832
89	0	1	384	A380															1932.2421875			94466.6564941407				06/09/2005 18:08:19	0.4834665219308	0.372171255370253	0.968219762692155							3748.74299022826	2732.66543207875	7636.10051402235	7528.34180173999
90	0	1	384	A380															1271.80126953125			116583.674865723				06/09/2005 18:08:38	2.65337853463491	3.02110148825139	3.45606808339244							3867.44076100433	4169.78966801453	5123.71755428615	1415.15668449171
91	0	1	385	A381															1931.89538574219			236698.22088623				05/24/2005 15:48:06	0.963529802423406	1.05333746248076	1.025474746769							20054.2158194302	20760.2432557393	21709.2057820243	20207.8728532992
92	0	1	385	A381															1271.55249023438			173882.197113037				05/24/2005 15:48:25	1.13648413006267	2.03604417300285	2.24878850852632							5956.61934824001	10105.2728339284	11988.4633156075	5088.81356937621
93	0	1	385	A381	myristoylated alanine-rich C kinase substrate (MARCKS) [Gallus gallus]		gi|45382723	601.210021972656	100	31746.830078125	4.48000001907349	QEAPSESSPEGPAEPAE	265	281	(N-term)_iTRAQ[0]	101.419998168945	100	1855.83178710937	1855.89892578125	0.06713867188	36.1771321874904	545883.160400391	54.6227110090078			05/24/2005 15:48:44	1.21712587729218	0.937449747768737	1.15342066535046	1.10232485633611	0.895001655505705	1.12003384334652	14	14	14	36330.2912609937	26497.5521450122	35018.6617136574	28981.0056767598
94	0	1	387	A383															1216.58325195313			407231.641296387				05/24/2005 15:49:03	1.41891092300137	1.37875228555077	1.65098902465292							20669.5181662237	19018.9195557672	24462.3310994937	14143.447709854
95	0	1	387	A383															1893.84582519531			160666.638824463				05/24/2005 15:49:22	2.06004100066806	1.50447384406914	1.15340241834455							3124.09664239183	2160.51662758521	1779.13083502177	1472.40968127629
96	0	1	388	A384															1853.8740234375			2002314.99346924				05/24/2005 15:49:41	1.06298606225197	1.08136582918822	1.12465540223993							119976.169284674	115575.142703091	129111.619271374	109584.085945903
97	0	1	391	A387															1263.69189453125			209897.357543945				05/24/2005 15:50:01	1.34634996165829	1.95718152604366	1.26830211474089							13201.5859730397	18172.874572405	12649.3816397762	9520.24696085059
98	0	1	391	A387															1178.65063476562			232716.804962158				05/24/2005 15:50:20	1.20376537513938	0.910613827449093	1.05078322010371							12609.6186522965	9032.72360625281	11195.7106938306	10170.4501093924
99	0	1	392	A388															1214.78930664063			217214.992858887				06/09/2005 18:08:57	0.657552095140004	0.929451887857785	1.18629693183221							9797.10499098679	13113.5080002541	17977.9197131824	14465.9734836505
100	0	1	392	A388															1178.86181640625			278107.991333008				06/09/2005 18:09:16	0.862036376741905	0.886425290399222	0.632913885641363							15430.038935555	15024.7738142692	11522.9714561129	17378.8685164351
101	0	1	392	A388															1400.896484375			174256.506652832				06/09/2005 18:09:35	0.605353898115187	1.6768512448923	1.31535127847541							7380.53858656835	19359.6554943349	16311.6876324446	11837.466968698
102	0	1	394	A390															1400.58801269531			319853.260803223				05/24/2005 15:50:39	1.55884838519676	2.24738585113138	2.22104003603199							29166.7237526291	39818.5818629667	42268.6708105254	18166.1894607811
103	0	1	397	A393															1180.62487792969			393635.177062988				05/24/2005 15:50:58	1.2753727341174	1.50738878022041	1.3920951071202							20106.6470889457	22503.6093936191	22322.8616342197	15306.7361310563
104	0	1	397	A393															1571.79650878906			165642.496734619				05/24/2005 15:51:17	1.17400882684319	0.899725677778816	0.814685546348557							9633.00716144238	6990.76996289506	6799.2179921382	7966.55556028915
105	0	1	397	A393															921.534973144531			139215.743530273				05/24/2005 15:51:36	0.758421692287962	1.53111524349699	1.3101639899666							2759.24519879902	5274.870536297	4848.23476165222	3532.31656327234
106	0	1	397	A393															1434.73559570313			143857.266952515				05/24/2005 15:51:55	0.858703000547445	0.41923174055595	0.887154146064307							2519.51350422999	1164.80235908081	2647.5930333655	2848.74632795055
107	0	1	400	A396															968.58154296875			355217.967773438				05/24/2005 15:52:15	0.695242522552176	0.840314907321641	0.519041983548188							7301.42263353952	8356.75374211463	5544.36843165432	10196.5024863549
108	0	1	402	A398															1973.37731933594			154228.089416504				06/09/2005 18:09:55	0.516592059432306	0.190538236722051	0.630602854545417							3486.3620993163	1217.6746996515	4328.71637261995	6552.46686889365
109	0	1	402	A398															1206.90393066406			312905.213378906				06/09/2005 18:10:14	0.889312919239063	0.724728524587274	0.81670080489655							20653.9838853903	15938.5556374273	19292.5950728238	22549.1045772339
110	0	1	402	A398															1150.873046875			1449971.55615234				06/09/2005 18:10:33	1.04849126943005	1.11444272428363	1.18032250689925							89298.8524907581	89880.0257562557	102249.261796788	82691.549125831
111	0	1	404	A400															1206.67065429688			875845.330200195				05/24/2005 15:52:34	1.0602960765206	0.940450384082276	0.860395215079445							55375.9720819916	46510.8709568633	45705.7277321654	50707.7425872457
112	0	1	405	A401															984.558044433594			521058.765258789				05/24/2005 15:52:53	1.29008118030817	1.6065103011413	1.15605655381248							13635.8248645654	16079.4898104897	12428.5907580704	10262.2937821321
113	0	1	406	A402	Vinculin (Metavinculin)		gi|50403716	187.274368286133	100	136181.890625	5.42999982833862	DPNAPPGDAGEQAIR	286	300	(N-term)_iTRAQ[0]	35.4300003051758	97.488	1651.81604003906	1651.8828125	0.06677246094	40.4236666320435	204141.410888672	38.2176337990777			05/24/2005 15:53:12	0.968940207399282	0.907576631752964	0.513005282100342	0.927844407928498	0.980755177997743	0.959909494469529	9	9	9	7764.22493198593	6886.66268188825	4181.20441760227	7780.02869934067
114	0	1	406	A402															2262.01391601562			159060.796630859				05/24/2005 15:53:31	0	6.75082933187403	0								2412.99845385262
115	0	1	406	A402	GDP dissociation inhibitor 2 [Gallus gallus]		gi|45384364	385.357208251953	100	55773.80078125	5.23000001907349	NDIYGEEEQQ	439	448	(N-term)_iTRAQ[0]	50.1300010681152	99.915	1368.60388183594	1368.67211914062	0.06823730468	49.8590611831807	219762.659301758	23.0152183804716			05/24/2005 15:53:50	0.979651642878212	0.783242889631069	1.20720954638863	0.982508499683208	1.10467744521844	0.901258650550716	7	7	7	13032.7228545364	9866.98175485095	16335.2047724992	12916.4616006608
116	0	1	406	A402															990.559753417969			236841.779846191				05/24/2005 15:54:09	1.26608033576468	2.44881632084473	2.46430064609035							6510.78249098542	11924.8386024063	12889.7367379725	4992.88992679828
117	0	1	406	A402															1181.65161132813			224689.854690552				05/24/2005 15:54:28	0.553417494225086	1.72924872719755	0.944733139990603							2380.43293053363	7043.44140493217	4133.24024273356	4176.21774465285
118	0	1	406	A402															946.590270996094			156448.338348389				05/24/2005 15:54:47	0.865648725326127	0.626142452818218	1.03478645880658							5203.7267995527	3564.26773563784	6327.06015823005	5836.5050030811
119	0	1	406	A402															1150.6484375			234253.950561523				05/24/2005 15:55:06	1.15670724115966	0.853411194748709	0.976580122422546							12225.090709287	8541.05162176962	10498.2025888586	10261.4493133045
120	0	1	407	A403															1400.89172363281			145122.205566406				06/09/2005 18:10:52	0.774149198423428	1.20427330729263	1.18080346012785							9703.57046227718	14294.0840371167	15054.3824740699	12169.8987140048
121	0	1	407	A403															1179.86193847656			923050.23449707				06/09/2005 18:11:11	0.868998008280046	1.10186888777957	0.881608931926452							37350.8815199222	44847.3071406036	38542.1990223327	41731.3220495978
122	0	1	407	A403															2262.4501953125			97019.3680419922				06/09/2005 18:11:30	0	0	2.62145608005299									1473.19145483912
123	0	1	408	A404															1149.86376953125			2403780.30847168				06/09/2005 18:11:49	0.909902163666913	1.00336178971271	1.08248507262343							138909.297392797	145050.2729362	168088.099251766	148223.370727186
124	0	1	409	A405															1219.62280273438			471417.195861816				05/24/2005 15:55:25	0.95606155058172	1.13925345719884	0.971319243960799							16851.3682841147	19014.9000929171	17413.6472890872	17113.1274890026
125	0	1	411	A407															1190.84167480469			411071.360961914				06/09/2005 18:12:08	1.14564769128325	1.05224847715383	0.678518538335537							13287.7673814039	11556.9600934759	8004.62670362628	11261.1048151103
126	0	1	411	A407															1180.87145996094			462255.965270996				06/09/2005 18:12:27	0.811291440209249	0.938055500503508	0.970521010830935							19130.9748952147	20946.5796592357	23277.8884647003	22894.980413931
127	0	1	411	A407															1400.87329101563			77949.6223144531				06/09/2005 18:12:46	0.842900335672768	1.61878526597683	1.1115333538997							2904.3343814459	5281.82499489316	3895.57277049362	3345.4185263825
128	0	1	411	A407															1328.94567871094			122432.230712891				06/09/2005 18:13:05	1.51950996570617	0.653156489238514	0.923052389957901							11869.1404099097	4831.22580287858	7333.65539769545	7583.95562364393
129	0	1	413	A409															1149.6845703125			2606964.42138672				05/24/2005 15:55:44	1.0731463998829	1.03110618806321	0.88935172709404							168800.869011874	153583.115685965	142287.808685975	152719.950111001
130	0	1	413	A409															1328.74011230469			292836.24899292				05/24/2005 15:56:04	1.04252904822271	0.759114920178	0.799559950273214							20808.3543032296	14347.6730677452	16232.2616572156	19378.9230259368
131	0	1	416	A412															1121.623046875			861808.340087891				05/24/2005 15:56:23	1.04322906171531	1.14433266623197	1.23059343351092							57213.6646439729	59428.7725018102	68645.6648460667	53247.6146742325
132	0	1	417	A413															919.510681152344			660745.850952149				05/24/2005 15:56:42	1.30800749604076	1.37041140312261	1.18866780673017							21905.8839221287	21733.3106740864	20248.3427159309	16260.3772602565
133	0	1	417	A413	PREDICTED: similar to RP11-163B6.3 [Gallus gallus]		gi|118099494	27.3999996185303	84.043	141240.0625	6.26999998092651	SSQFVPR	579	585	(N-term)_iTRAQ[0]	27.3999996185303	84.043	964.533569335937	964.5361328125	0.002563476563	2.65773700828231	1899673.2520752	18.3894212397995			05/24/2005 15:57:01	1.12683379504707	0.946881079125646	0.900913554017349	1.12683375757977	0.946881048809889	0.900913576307239	1	1	1	145231.863792381	115563.812525822	118103.72655285	125135.955949938
134	0	1	418	A414															2796.28857421875			234954.525848389				05/24/2005 15:57:20	0	0	0
135	0	1	418	A414															1031.47607421875			255715.991577148				05/24/2005 15:57:39	0.538540523357916	1.10030989396574	0.552030171031646							6162.54214568615	11922.8727229785	6425.14247019423	11110.1924737845
136	0	1	418	A414															1499.66137695313			235118.553253174				05/24/2005 15:57:58	1.54607355848673	3.59504796430619	4.35490106915224							10964.8637953221	24143.606980672	31414.4756498263	6885.78022129518
137	0	1	418	A414															1123.57983398438			288154.813476563				05/24/2005 15:58:17	1.03650537729584	1.30753090758867	1.25344441895234							17097.7487320138	20424.1367587974	21030.5623128906	16015.7558363196
138	0	1	418	A414															993.505310058594			244390.074066162				05/24/2005 15:58:36	0.79270770047527	1.09876584671823	0.793458137260228							14578.930917295	19135.6019332716	14842.773238028	17856.3491578438
139	0	1	418	A414															966.537780761719			288992.458435059				05/24/2005 15:58:55	1.05136644017797	0.749328750499298	0.740111698595641							18559.2506599428	12525.7315189184	13288.6856858044	17139.0361810621
140	0	1	419	A415															2638.98291015625			160763.22052002				06/09/2005 18:13:24	0	0	3.53066199318926
141	0	1	419	A415															1179.84338378906			411877.330688477				06/09/2005 18:13:43	0.840436988248745	0.717008446280569	0.509408941453101							15499.8209570314	12521.8982575124	9555.78831738376	17906.1241846481
142	0	1	420	A416															988.532409667969			779025.085205078				05/24/2005 15:59:14	0.933467783843466	1.16383343364293	1.18613353254034							42442.2050260208	50108.7777275181	54854.2929886725	44144.710526585
143	0	1	420	A416															1624.65051269531			95095.6994934082				05/24/2005 15:59:33	3.45760778833201	1.50647721361282	2.64270911037666
144	0	1	421	A417															2071.47021484375			144906.555603027				06/09/2005 18:14:02	0.798784854703188	1.10473989295632	0.776087007666395							4279.73274164736	5604.94350826622	4229.36993349007	5201.9586510457
145	0	1	422	A418															2169.0986328125			246626.003540039				05/24/2005 15:59:52	0.83531474944537	0.717738447860847	1.05998425268729							6402.25992784686	5209.23246865796	8263.44229637085	7441.54685624806
146	0	1	422	A418															1047.62451171875			1836159.15100098				05/24/2005 16:00:12	1.29921559679311	1.15114146759595	1.1333320304294							123122.922379096	103302.483784296	109242.916398687	92010.577801449
147	0	1	423	A419															1586.70764160156			945043.600341797				05/24/2005 16:00:31	1.18655903158435	3.06132637029198	3.67499807610828							44923.982838076	109754.645460616	141522.161325742	36759.4471990443
148	0	1	424	A420															2169.49584960938			138611.480224609				06/09/2005 18:14:22	0.736976584038409	1.30268135991951	0.555538337092895							3556.59498937872	5953.10163671278	2726.92498237068	4685.55231746345
149	0	1	424	A420															1219.84558105469			154612.280212402				06/09/2005 18:14:41	0.34739080926115	0.818639434991851	0.649123090215248							4080.83024840146	9106.41088645222	7755.96242282859	11405.3935030781
150	0	1	424	A420															1585.01513671875			381104.546508789				06/09/2005 18:15:00	0.862779692130962	2.49012733717093	3.29369411627663							14630.3896230372	39985.4427481361	56809.0693725543	16464.0261091261
151	0	1	424	A420															1123.96496582031			194541.136352539				06/09/2005 18:15:19	1.37149492411651	1.00092025957687	1.23269776965665							10464.0779980567	7231.53710265011	9566.25177374993	7407.75878029453
152	0	1	426	A422															1119.60595703125			859131.068237305				05/24/2005 16:00:50	0.884598090650416	0.94703738657986	0.844647002828125							55054.8492805942	55813.7342115883	53469.1473751643	60426.8073318326
153	0	1	427	A423															1030.55505371094			332260.195556641				05/24/2005 16:01:09	1.50090049973307	1.30333354566504	1.21047670774788							10749.576566007	8839.33114364635	8818.08590513336	6953.75721515386
154	0	1	427	A423															968.568908691406			463155.972900391				05/24/2005 16:01:28	1.40279685143286	1.26717398996054	0.851937390312377							25367.7272859994	21699.3838892657	15670.1404882476	17557.6685451377
155	0	1	427	A423															1069.63598632813			159088.238952637				05/24/2005 16:01:47	0.7017783155526	0.840801334228301	0.790703598138423							2296.69565081902	2605.68114765828	2632.05918985916	3177.48545812923
156	0	1	427	A423															1085.61450195313			200957.653717041				05/24/2005 16:02:06	0.875399443697821	0.810765359635242	0.682137195495333							2582.05480981463	2264.53350614304	2046.48871921128	2863.77741001667
157	0	1	428	A424															1569.02001953125			131360.075195313				06/09/2005 18:15:38	2.1886252762505	4.67420199828726	2.97751441590874
158	0	1	428	A424															1304.92626953125			224599.470825195				06/09/2005 18:15:57	0.832268383797291	1.11575440708516	1.03669130946829							11208.2510508322	14228.7726221644	14200.4577507386	13075.3860859931
159	0	1	430	A426															1827.22998046875			138975.746826172				06/09/2005 18:16:16	1.14906413025687	0.480195766974427	0.415900421089498							12302.3438599958	4868.40048142708	4529.09455030179	10394.9801029405
160	0	1	430	A426															1342.90246582031			95510.8293457031				06/09/2005 18:16:35	1.19011222635006	1.07586298610124	0.724032206426253
161	0	1	431	A427															1157.80358886719			199587.381958008				06/09/2005 18:16:54	0.77690024120018	0.695359962524446	1.1979693008922							7435.47321108731	6301.98570282744	11661.850753196	9292.30434119966
162	0	1	434	A430	myristoylated alanine-rich C kinase substrate (MARCKS) [Gallus gallus]		gi|45382723	601.210021972656	100	31746.830078125	4.48000001907349	AAEEAGAAATSEAGSGEQEAAPAEEPAAAR	235	264	(N-term)_iTRAQ[0]	127.209999084473	100	2914.34204101562	2914.43212890625	0.09008789063	30.9119140314112	1527058.2767334	63.4078502404371			05/24/2005 16:02:25	1.48109136377982	0.275403371821515	1.36460950063725	1.10232485633611	0.895001655505705	1.12003384334652	14	14	14	37915.4718845391	6676.18318093996	35532.1461332836	24855.0524675625
163	0	1	434	A430	myristoylated alanine-rich C kinase substrate (MARCKS) [Gallus gallus]		gi|45382723	601.210021972656	100	31746.830078125	4.48000001907349	AAEEAGAAATSEAGSGEQEAAPAEEPAAAR	235	264	(N-term)_iTRAQ[0]	117.620002746582	100	2914.34204101562	2914.998046875	0.65600585938	225.095699182719	893338.397094727	64.4265389655044			06/09/2005 18:17:13	0.866275715764311	1.26335993182434	0.631498402950414	1.10232485633611	0.895001655505705	1.12003384334652	14	14	14	20468.7242458821	28267.4159446577	15176.9787092068	22941.1245939138
164	0	1	436	A432															1120.60107421875			1273341.1126709				05/24/2005 16:02:45	0.937098507508284	0.955133493210732	1.05724143821132							75324.0764756817	72700.436652085	86437.2973707736	78042.0444193576
165	0	1	436	A432															934.543518066406			824092.566894531				05/24/2005 16:03:04	1.23276834232841	1.47644915759011	1.1475228702524							34558.7005105773	39193.9290589636	32720.1822072375	27217.9867846223
166	0	1	436	A432															986.471923828125			448247.368530273				05/24/2005 16:03:23	1.15212205434545	0.731522605020207	1.2540099371958							19985.3820526112	12016.1707510167	22125.5143703389	16842.014353972
167	0	1	436	A432	tyrosine 3/tryptophan 5 -monooxygenase activation protein, epsilon polypeptide [Homo sapiens]		gi|5803225	434.940002441406	100	32031.3203125	4.63000011444092	EALQDVEDENQ	245	255	(N-term)_iTRAQ[0]	79	100	1433.65161132813	1433.70446777344	0.05285644531	36.8684029595118	320003.519287109	33.3848929266117			05/24/2005 16:03:43	0.925424664310039	0.836034882616334	0.629270782566592	0.983995550110253	0.849826086597069	0.959392082240315	7	7	7	27658.6586606536	23661.3117800595	19129.6068853023	29018.1761674457
168	0	1	436	A432															1187.65063476562			257488.176727295				05/24/2005 16:04:02	0.702573028012802	0.74559476497678	0.805682186045075							11245.8833317104	11301.324000861	13117.2952830547	15541.1148163225
169	0	1	436	A432															948.494201660156			128292.492294312				05/24/2005 16:04:21	0.992943798642956	0.909725722047958	0.843362269067287							4412.55965617744	3828.25423675664	3812.04942284618	4314.65415828109
170	0	1	441	A437															1187.90112304688			1662875.24316406				06/09/2005 18:17:33	0.903360713226172	0.85268639336656	0.998631321271426							126297.451977193	112887.822940745	142009.371661317	135741.754375463
171	0	1	442	A438															2912.98559570312			426523.434448242				06/09/2005 18:17:52	0.901380364231152	0.992985989813407	0.659451673067021							12061.1260108957	12581.9298104509	8975.13870976336	12991.5159279912
172	0	1	443	A439	Fibrinogen beta chain precursor [Contains: Fibrinopeptide B]		gi|399491	36.5800018310547	98.073	58770.3515625	7.17999982833862	ASVEYDNEEDSPQIDAR	1	17	(N-term)_iTRAQ[0]	36.5800018310547	98.073	2081.93823242188	2081.97338867188	0.03515625	16.8863078896934	208317.165710449	27.7140577693361			05/24/2005 16:04:41	1.44643747629047	2.79860111774028	3.19363266349169	1.44643744560632	2.79860110131024	3.19363259434666	1	1	1	7623.16117944447	13966.9254592301	17119.8056977323	5117.00103860962
173	0	1	443	A439	PREDICTED: hypothetical protein [Gallus gallus]		gi|50747212	26.3571929931641	79.712	139221.46875	9.3100004196167	RLSNTGIK	222	229	(N-term)_iTRAQ[0], Lysine(K)_iTRAQ[8]	28.0400009155273	86.229	1176.73107910156	1176.65014648438	-0.08093261718	-68.7774960798937	516367.316894531	14.5537147697118			05/24/2005 16:05:00	1.15215078810024	1.12283047451081	1.4768232137599	1.15215076795182	1.12283042020185	1.47682320092459	1	1	1	29256.3389282257	26999.0960499334	38143.241772904	24654.1892683236
174	0	1	444	A440															1794.00183105469			431118.572387695				05/24/2005 16:05:19	1.0495901930683	0.670136670386147	0.905815314218957							16088.0413103358	9726.82645768048	14122.172125706	14882.0745908635
175	0	1	444	A440															845.461853027344			985019.093505859				05/24/2005 16:05:38	1.07095869601786	0.994984113203008	0.561376285103175							25220.0439207915	22187.7691563997	13446.3871804541	22864.0512722784
176	0	1	444	A440															1237.546875			173621.02935791				05/24/2005 16:05:57	1.78260857680272	0.96579393835596	1.71940039015168							7796.77357174847	4000.0717446466	7649.17125375489	4246.57695439856
177	0	1	444	A440															962.538818359375			269279.750976563				05/24/2005 16:06:16	0.810472540354664	0.837540444446277	0.699445814290317							14777.0510536196	14460.3775471451	12971.2544089666	17702.2935036375
178	0	1	447	A443															1794.36853027344			351625.002319336				06/09/2005 18:18:11	0.719080326654461	0.574841423453896	0.773524256907747							13946.7532019746	10557.671387613	15259.7732081755	18831.1037944638
179	0	1	447	A443															1200.87487792969			427208.842651367				06/09/2005 18:18:30	0.861389187857542	0.663909187959395	0.540310931084165							31115.1873647592	22709.4208447953	19851.5851668201	35071.3975795638
180	0	1	447	A443															2912.96923828125			213358.547241211				06/09/2005 18:18:49	2.22416981861621	1.39040413278601	2.05446602965884							5476.53526794939	3241.92804154819	5145.3549929123	2390.66109483413
181	0	1	447	A443															1216.88916015625			528774.973205567				06/09/2005 18:19:08	0.919186048309825	0.973757246445164	1.35864505574723							23917.5325299093	23993.1918904168	35958.1545935862	25263.4709352128
182	0	1	447	A443															2052.40307617188			98419.4453735352				06/09/2005 18:19:27	0.519424980495239	1.01617622985214	0.788139216553514							2945.37173061562	5456.45639830165	4545.67783703102	5505.50739626508
183	0	1	449	A445															2109.18432617188			8405774.61474609				05/24/2005 16:06:36	2.24947448794564	10.6745592826206	1.94122693234327							9779.11550437568	43943.3166557223	8583.67458663632
184	0	1	449	A445															1310.75207519531			2374353.56970215				05/24/2005 16:06:55	1.75025582394856	1.94493040540511	1.35338062072652							16457.9673358487	17318.2141530726	12944.1355198543	9129.66270803407
185	0	1	449	A445															942.475158691406			588158.537902832				05/24/2005 16:07:14	0.792131210580608	1.30758833125992	0.9652818845836							11293.9915747571	17654.1066529814	13998.5458223496	13843.0058564409
186	0	1	449	A445															1552.72290039062			223578.512023926				05/24/2005 16:07:33	0.948888805656354	1.07512263427981	0.634692606583134							3656.09733536379	3922.6973906652	2487.39237459054	3740.95509003758
187	0	1	449	A445															888.049987792969			172138.899093628				05/24/2005 16:07:52	0.982661574874938	1.37957529593487	0.914261875570016							1911.56427478285	2541.29285534224	1808.98087157422	1888.70878188338
188	0	1	449	A445															2189.142578125			149718.489196777				05/24/2005 16:08:11	0	0	0
189	0	1	449	A445															2318.21997070313			116681.704360962				05/24/2005 16:08:30	0	2.02841710035175	0								315.907154139655
190	0	1	449	A445															1388.78747558594			183705.66267395				05/24/2005 16:08:50	1.64211642377305	1.87492957436851	1.36718580116597							5807.61643124518	6279.1855320569	4918.12942111731	3433.79250958245
191	0	1	449	A445															2448.75708007812			177115.694786072				05/24/2005 16:09:09	0.184072704413146	0.194386015485985	0.180971822464793										623.470011610976
192	0	1	449	A445															1941.56408691406			105280.643119812				05/24/2005 16:09:28	1.39620624972582	3.28601615350792	3.36751722202523							177.882829323173	396.440960994614	436.387909327875
193	0	1	449	A445															2052.38305664063			49392.0734710694				05/24/2005 16:09:48	2.0894772657519	0	3.25827100238502							281.884801595306		447.094828893014
194	0	1	449	A445															2076.63793945312			49536.4883728027				05/24/2005 16:10:07	1.36835035604451	2.13167611483947	0							194.043284045469	286.250926469191
195	0	1	450	A446															1501.80651855469			352899.056335449				05/24/2005 16:10:26	0.748408195039569	1.10325718691896	1.00239790379731							20172.5627713662	28159.4184684009	27481.543682216	26169.932927184
196	0	1	450	A446															1089.62048339844			2097374.82385254				05/24/2005 16:10:45	1.07465551491469	1.30125365002976	1.24146279758616							98981.1689597424	113493.14811856	116304.213731708	89425.9114181636
197	0	1	450	A446															1218.66882324219			799302.938476563				05/24/2005 16:11:04	0.997288499062463	0.795566176952225	1.11540810218188							40841.3013929268	30851.7247442468	46461.2606518675	39761.1402100923
198	0	1	451	A447															2320.5224609375			165250.156982422				06/09/2005 18:19:47	0.907080525047308	0.702653707482048	0.761685632203764							4608.63552115144	3380.58793773444	3936.23226302152	4932.94857942444
199	0	1	451	A447															1216.89807128906			1351338.71643066				06/09/2005 18:20:06	0.762786491365017	1.05122409795941	1.06714537887864							55489.8575892242	72415.2943442124	78960.999696904	70630.2405467023
200	0	1	451	A447															1240.90588378906			257173.347106934				06/09/2005 18:20:25	1.07738153025845	1.00599234763152	0.868762696094421							16559.9296192879	14642.2565882569	13582.1511150694	14923.442925181
201	0	1	452	A448															1008.56726074219			889641.778320313				05/24/2005 16:11:23	1.06074041262102	0.829438511914723	0.994669078756589							34542.5285221209	25577.2342755377	32945.9519041133	31617.3216991457
202	0	1	452	A448															832.448974609375			940365.351867676				05/24/2005 16:11:42	0.72638546395446	0.612075288042052	0.545900841848582							10690.9729246303	8530.59464876758	8172.26201100224	14289.9317091686
203	0	1	452	A448															1256.64501953125			218177.971923828				05/24/2005 16:12:01	1.42206869321358	0.999758799038599	1.60625625381781							8470.45831073247	5639.04998507396	9731.49577532745	5783.1759028948
204	0	1	452	A448															1092.65026855469			616376.419555664				05/24/2005 16:12:20	0.823941509255523	0.731933794857284	0.964420285585669							32731.0821986642	27533.4198528486	38968.0570100667	38569.5036930253
205	0	1	453	A449															922.550720214844			1585593.66064453				05/24/2005 16:12:40	1.06273758482029	1.13487654923594	1.26742516787275							72774.3469912345	73591.0965756995	88278.1121376678	66486.3276378305
206	0	1	455	A451															1168.81591796875			330796.383300781				06/09/2005 18:20:44	1.26608670795163	0.915741491164623	0.977736850998341							18979.2583916028	12999.0931687772	14907.890918672	14554.4519788409
207	0	1	455	A451															1188.87390136719			417125.557128906				06/09/2005 18:21:02	0.94871381027743	1.00732723145212	0.880322476077891							26035.8285457812	26177.6785358631	24572.8994569999	26645.0321563976
208	0	1	455	A451															1130.89782714844			280571.256469727				06/09/2005 18:21:21	1.08842134601163	1.8318006225166	0.801336989770986							8553.17806343268	13631.1670630036	6405.07303576804	7629.7539245503
209	0	1	456	A452															1801.181640625			152913.078491211				06/09/2005 18:21:40	1.46334135667257	1.06134093543899	0.769720446416158
210	0	1	458	A454															1188.8662109375			530005.224975586				06/09/2005 18:22:00	1.05707880899706	0.793953052505119	0.939491389728083							33477.279854938	23810.1424798633	30263.143240327	30748.4242416165
211	0	1	459	A455	PREDICTED: similar to Aldehyde dehydrogenase 9 family, member A1 [Gallus gallus]		gi|118094103	122.940002441406	100	60857.23046875	7.80999994277954	VQPVDGGQTEDVYEPATGR	40	58	(N-term)_iTRAQ[0]	84.7900009155273	100	2162.04858398437	2162.12329101563	0.07470703126	34.553817066557	505594.021118164	48.0095577143723			05/24/2005 16:12:59	0.865359039280516	0.763474681797431	0.711496257519402	0.864939211874944	0.736757787451006	0.79795599607011	3	3	3	25271.4007458925	21113.0995357099	21134.113395122	28353.9160084727
212	0	1	460	A456															1822.88854980469			285952.91394043				05/24/2005 16:13:18	0.922253552915639	1.10988099008595	1.11608901202223							14361.6871389117	16366.503696103	17677.9699063221	15119.4221452709
213	0	1	460	A456															1823.265625			191957.19934082				06/09/2005 18:22:19	1.15311104939175	1.2346479107806	1.72693553600342							10815.7682880711	10966.1388906243	16475.5833394655	9106.81070272729
214	0	1	464	A460	PREDICTED: similar to mKIAA0681 protein [Gallus gallus]		gi|118100456	27.2399997711182	83.444	102371.5234375	6.25	MPPAEAVK	130	137	(N-term)_iTRAQ[0], Lysine(K)_iTRAQ[8], Oxidation (M)[1]	27.2399997711182	83.444	1146.64379882812	1146.71691894531	0.07312011719	63.7688157950451	443693.756591797	13.6186436882716			05/24/2005 16:13:38	1.36644517307237	1.26871593022441	1.21855304718154	1.3664451743975	1.26871595497547	1.21855302347494	1	1	1	22411.6904810453	19704.7610813475	20328.4973875232	15924.3778360745
215	0	1	468	A464															1385.75573730469			2317808.22668457				05/24/2005 16:13:57	1.23835772798015	1.40688641270998	1.02048436168042							132960.782336156	143041.104147922	111445.421218823	104245.546750346
216	0	1	469	A465															1464.98132324219			178268.401367188				06/09/2005 18:22:39	1.24417297575748	1.07318290291205	1.4633343450543							11115.9739466418	9079.56154566791	13298.0743004788	8674.54740349674
217	0	1	470	A466															1721.14868164063			258870.643920898				06/09/2005 18:22:58	0.959179972001834	1.100632993639	1.81527901939792							14459.9962143086	15712.1269749247	27834.914946417	14636.8676433928
218	0	1	470	A466															1904.4560546875			308824.908386231				06/09/2005 18:23:18	2.14996859613731	2.27270301013362	2.18410875334833							17687.9068665246	17705.6301874475	18276.6678378415	7987.7487302259
219	0	1	470	A466															1389.06140136719			2290777.04663086				06/09/2005 18:23:37	1.32842256890878	1.18534854455205	1.02852590378439							144275.570035976	121906.538475686	113618.805910581	105447.581144806
220	0	1	471	A467															1720.80944824219			162259.506835938				05/24/2005 16:14:16	1.41764281039509	1.43744792282925	0.965371112374792							13226.3147527648	12699.5557485583	9161.03971552647	9058.41268094462
221	0	1	471	A467															1904.07983398438			191720.389953613				05/24/2005 16:14:35	0.971997436413086	1.02435556361199	0.885807646926883							8001.28605796197	7984.9055567058	7416.73114277818	7992.35463819556
222	0	1	471	A467															1388.79638671875			1699985.62426758				05/24/2005 16:14:54	1.06902202904325	1.21804183289103	0.981739976438538							86743.6668192101	93591.7787800188	81026.304335377	78782.7598076851
223	0	1	473	A469															1047.60974121094			580680.618530274				05/24/2005 16:15:13	0.9348361566948	1.36893180153166	1.1442357417295							14682.1019865853	20359.116299217	18278.757775438	15248.6994143005
224	0	1	473	A469															926.5029296875			787776.416687012				05/24/2005 16:15:32	1.0163110321135	0.925559158457933	0.856399528481825							19162.2980667923	16525.305968569	16423.8815415382	18306.3187379056
225	0	1	473	A469															942.477600097656			346322.823608399				05/24/2005 16:15:51	1.82755119716518	2.41164827524659	1.34120638179874							11614.1957359181	14513.0246521398	8669.49166080049	6170.20590723944
226	0	1	475	A471															1410.79565429688			253584.299987793				05/24/2005 16:16:10	0.505817463786698	0.751320231517593	0.466501764900148							8764.27358772921	12327.4021934045	8221.55243068089	16822.9508021893
227	0	1	475	A471															855.517639160156			711212.856201172				05/24/2005 16:16:29	2.59988433759655	2.33817379288613	1.66330406875068							12017.0330155141	10233.9759126337	7819.7579384754	4487.69460716378
228	0	1	475	A471															1426.77172851562			182732.961669922				05/24/2005 16:16:48	0.818437355742854	1.28427314156021	0.347022427490608							3209.18272373451	4768.59871542086	1384.02832574978	3807.05429281769
229	0	1	482	A478															1219.68603515625			533967.351135254				05/24/2005 16:17:08	1.02016843052141	0.738468909262104	0.58175153627893							28191.8904682288	19324.5286748016	16351.90259085	26830.7237495472
230	0	1	482	A478															1046.53063964844			409999.84777832				05/24/2005 16:17:27	1.13345293935897	0.883690190952377	0.875347697342662							17541.936591869	12950.8553722312	13779.4876705237	15026.3711672196
231	0	1	483	A479															1417.83850097656			423129.012756348				05/24/2005 16:17:46	1.06789416981622	0.976574887959359	1.04111654759466							25160.292229966	21788.0013419291	24949.6954005998	22875.3387427381
232	0	1	484	A480															2305.51196289063			119385.518127441				06/09/2005 18:23:57	1.4837076660695	2.11215445243535	1.26866753592544							5046.21168332384	6802.47841723627	4388.77568393748	3302.15300595273
233	0	1	484	A480															1418.11291503906			343075.305358887				06/09/2005 18:24:16	1.19005652886315	0.984905136851347	1.16488943466854							23181.0924579208	18167.0782059886	23079.6621571949	18912.3883092004
234	0	1	492	A488															1313.97375488281			153182.406188965				06/09/2005 18:24:35	0.981078692827741	0.485824776610649	0.821781989472106							10703.999900729	5019.33621742617	9119.63180635094	10593.0816800414
235	0	1	493	A489															1389.78588867188			666768.981689453				05/24/2005 16:18:05	1.29390316380078	1.20640363180652	1.19868286207294							37758.959956008	33337.6712775793	35579.5931714073	28333.3754814569
236	0	1	494	A490															1190.8681640625			170387.640869141				06/09/2005 18:24:54	1.21438476240506	0.964205373298044	0.525375928866177							7968.85898806361	5991.47505317845	3506.61782909528	6371.18038120749
237	0	1	494	A490															1389.07800292969			587556.938781738				06/09/2005 18:25:13	0.978233438639427	1.18175412753031	0.835444569252478							30171.5626848988	34514.9146201014	26209.0556873017	29945.7619978939
238	0	1	495	A491															1455.80603027344			185669.835266113				05/24/2005 16:18:24	0.656001333913427	1.31503705241655	0.774966433257224							5168.73037244275	9811.63808372467	6210.69897928669	7649.96104456952
239	0	1	496	A492	fatty acid binding protein 3 [Gallus gallus]		gi|71894843	294.179992675781	100	17112.279296875	5.92000007629395	LDEEFDETTADDR	67	79	(N-term)_iTRAQ[0]	113.129997253418	100	1699.74194335938	1699.81701660156	0.07507324218	44.1674352235031	1093090.28076172	50.7970972151933			05/24/2005 16:18:43	0.803361931701497	0.681991447096911	0.665243592112264	0.882800773170656	0.722994153636855	0.807828874569562	11	11	11	75211.2753330229	60460.9557562345	63347.6980089985	90897.4653059066
240	0	1	499	A495															1152.88427734375			337197.011230469				06/09/2005 18:25:33	0.962287500746616	0.950879899868041	0.928997590286186							14918.7671592874	13959.7658443417	14649.4429809851	15052.4834891626
241	0	1	499	A495															1138.86669921875			298945.246826172				06/09/2005 18:25:51	1.01715846073434	0.692927862039304	0.808901586324052							18415.8996382517	11880.0077300845	14896.3011566866	17578.6043737192
242	0	1	499	A495	PREDICTED: aminopeptidase puromycin sensitive [Gallus gallus]		gi|118102937	100.637191772461	100	104682.2421875	5.09000015258789	AGIISTVEVLK	563	573	(N-term)_iTRAQ[0], Lysine(K)_iTRAQ[11]	26.6499996185303	81.035	1417.88757324219	1418.11743164063	0.22985839844	162.113275253833	229646.77545166	14.8651654175135			06/09/2005 18:26:10	1.25163769377729	0.864247759630356	0.679043624078826	1.06123594468821	0.835247567924992	0.855424541097011	3	3	3	20418.4407138144	13350.7780948678	11267.3049478776	15838.8632105507
243	0	1	499	A495															1352.07299804688			171729.473266602				06/09/2005 18:26:29	1.18475565601948	1.26127968028878	1.47640579749453							9972.94516771432	10053.8040156856	12640.9238631814	8172.87221997497
244	0	1	500	A496															1041.712890625			819834.357910156				05/24/2005 16:19:03	1.02420110890997	1.25647740814429	1.17361890399735							36893.5507681698	42859.2210051139	43000.226477241	34973.9980883371
245	0	1	502	A498	PREDICTED: similar to insulin-degrading enzyme [Gallus gallus]		gi|118092865	25.1299991607666	73.087	118210.859375	8.5	QEAISDEVIK	626	635	(N-term)_iTRAQ[0], Lysine(K)_iTRAQ[10]	25.1299991607666	73.087	1419.79406738281	1420.11791992187	0.32385253906	228.098247837431	342710.67791748	16.9035012599503			06/09/2005 18:26:48	0.565662366395706	0.848470370056724	1.09113496694462	0.565662385120444	0.848470348957333	1.09113499915141	1	1	1	12195.1974299835	17321.7834751465	23927.0113844066	20932.0429852953
246	0	1	503	A499															1417.8505859375			419444.209716797				05/24/2005 16:19:22	1.21469537925593	0.978541366153325	1.04423008443093							24756.0845273156	18885.050140919	21646.5760590747	19787.6694001372
247	0	1	503	A499															1063.71716308594			317352.619506836				05/24/2005 16:19:41	1.43338788315947	1.57345715007281	1.71062453082551							9756.68195876562	10141.8624267767	11843.2677608014	6608.73728501012
248	0	1	503	A499															1079.69091796875			158477.160369873				05/24/2005 16:20:00	0.871958507346928	0.86120647360532	0.832904958397447							3733.15403064644	3491.49762661461	3627.0535762577	4156.80984974917
249	0	1	504	A500															1795.28723144531			129909.344177246				06/09/2005 18:27:08	0.635985495780406	0.844266825030655	0.850985759920222							5240.01245463623	6587.02341977823	7131.58124006456	7999.54298355925
250	0	1	505	A501	SMC4 structural maintenance of chromosomes 4-like 1 [Gallus gallus]		gi|45383133	26.5300006866455	80.504	167402.328125	6.05999994277954	AAIKDIDIK	510	518	(N-term)_iTRAQ[0], Lysine(K)_iTRAQ[4,9]	26.5300006866455	80.504	1418.89538574219	1419.10424804688	0.20886230469	147.200637051019	283601.919433594	9.48391894723157			06/09/2005 18:27:27	1.11137074137017	0.987753843362124	0.867955826976011	1.11137077112253	0.987753812994359	0.867955828327244	1	1	1	14982.6570365206	12609.6485640521	11901.6160440757	13089.104879505
251	0	1	505	A501															2304.51123046875			101298.690307617				06/09/2005 18:27:46	3.72996677150999	2.36595237282359	0
252	0	1	505	A501															1845.35974121094			74499.7740478516				06/09/2005 18:28:05	2.36073055857538	0.985358205540085	1.17264450156123
253	0	1	505	A501															1766.23596191406			94460.8533935547				06/09/2005 18:28:24	2.88716980415721	5.80075179527825	0							1520.58374161302	2892.98827914551
254	0	1	507	A503															1765.90759277344			213014.792602539				05/24/2005 16:20:19	1.16104259170312	1.10584302303868	1.22152348460998							11192.4221976204	10094.7086738639	11977.2244044326	9359.5722434113
255	0	1	508	A504															1481.79162597656			357337.731079102				05/24/2005 16:20:38	2.66214858581115	1.26809824672127	1.18608742398647							15790.3904875361	7122.58852689612	7155.75911771592	5758.91471134168
256	0	1	508	A504															1351.81042480469			326475.936828613				05/24/2005 16:20:57	0.844784112803643	1.05435029903503	1.01542883975077							14095.2581021614	16658.5269525986	17232.7751686239	16199.7145972371
257	0	1	508	A504															970.541076660156			172316.08203125				05/24/2005 16:21:16	1.04406221312707	1.1101309909968	0.598382664553625							8037.44252356234	8092.63782258249	4685.42444131202	7474.31798946099
258	0	1	508	A504															1105.64501953125			174878.732910156				05/24/2005 16:21:35	1.08477646820292	1.23498222930428	1.13087786332903							7242.87255703394	7808.28527280685	7680.06196479096	6482.621367578
259	0	1	508	A504															825.52099609375			145684.112792969				05/24/2005 16:21:54	0.564168543259272	1.30405378704722	0.233557271200295							818.360324889224	1791.2474241877	344.593851702082	1408.36676273318
260	0	1	508	A504															1388.81005859375			146737.144760132				05/24/2005 16:22:13	1.76775445071016	1.50818233070949	2.90322418126154							2015.1141232961	1628.00573822636	3366.17517731732	1106.77101224247
261	0	1	509	A505															1235.80029296875			322414.326293945				05/24/2005 16:22:33	2.09490903420055	2.41289477641673	0							2054.6363589367	2240.95201963599
262	0	1	509	A505															888.1025390625			511842.525573731				05/24/2005 16:22:52	0	0	0
263	0	1	519	A515															2462.09008789063			356590.267761231				05/24/2005 16:23:11	0.679310000796374	1.38774927682682	1.45521998486635							1814.03743980632	3509.24445952575	3952.62234385533	2592.73604996876
264	0	1	520	A516															1790.11181640625			128609.756286621				05/24/2005 16:23:30	0.969348919151827	0.878190622482535	1.08518490873365							10553.6288090724	9053.88252978914	12017.2158918352	10570.6514556194
265	0	1	520	A516	heat shock protein 70 [Gallus gallus]		gi|30962014	426.100006103516	100	78267.5703125	5.65999984741211	LYQGAGGAGAGGSGGPTIEEVD	613	634	(N-term)_iTRAQ[0]	65.7900009155273	99.998	2107.00634765625	2107.10400390625	0.09765625	46.3483416215755	138069.593902588	17.1080704065996			05/24/2005 16:23:50	1.81692618952543	1.46167887784944	1.35606982664252	1.02070652881896	1.00826056706154	0.996003862065122	19	19	19	8497.47735752627	6473.34982984457	6450.79464769087	4540.80445052375
266	0	1	520	A516	fatty acid binding protein 3 [Gallus gallus]		gi|71894843	294.179992675781	100	17112.279296875	5.92000007629395	LDEEFDETTADDR	67	79	(N-term)_iTRAQ[0]	35.7299995422363	97.656	1699.74194335938	1699.82019042969	0.07824707031	46.0346763905531	168701.445678711	12.8686864584199			05/24/2005 16:24:09	0.435014316704276	0.379060985963389	0.34962925968969	0.882800773170656	0.722994153636855	0.807828874569562	11	11	11	3671.14012811414	3029.22041457507	3001.12175782696	8193.65134718018
267	0	1	520	A516															1041.70593261719			162991.673431396				05/24/2005 16:24:28	1.19760370544576	1.07069541439891	0.884660964091841							5713.31759972693	4836.88268294538	4292.6999492377	4631.85872038275
268	0	1	521	A517															1418.82250976563			258932.79309082				05/24/2005 16:24:47	1.36235382997874	1.04836420677978	1.25134562952979							17072.5025374138	12440.6716885984	15950.0843152531	12167.1072789548
269	0	1	521	A517															2376.13354492188			198736.123748779				05/24/2005 16:25:06	0.761932611121744	0.586166050804596	0.546980046681367							5965.88148488732	4346.13384250756	4356.20166535332	7602.17964376815
270	0	1	521	A517															1388.81286621094			196659.682739258				05/24/2005 16:25:25	1.12322562671849	1.53111812455441	0.965474581411963							9926.07544627369	12812.788024912	8678.20381873729	8580.06616248515
271	0	1	521	A517	PREDICTED: similar to Myoglobin [Gallus gallus]		gi|50728806	151.419998168945	100	20437.2109375	7.96000003814697	EFGFQG	149	154	(N-term)_iTRAQ[0]	25.3999996185303	74.71	828.401123046875	828.471496582031	0.070373535156	84.9510378464812	238106.180358887	16.7259623369712			05/24/2005 16:25:44	0.874031999002495	0.197440658677208	0.219777132009977	0.848897227148622	0.294907221208728	0.295592616769615	4	4	4	16469.4898193953	3523.00922069995	4212.24620962425	18295.0197090707
272	0	1	523	A519	nuclear ubiquitous casein kinase and cyclin-dependent kinase substrate [Gallus gallus]		gi|47087173	82.6100006103516	100	39780.71875	5.15999984741211	VVDYSQFQESDDADEDYGR	10	28	(N-term)_iTRAQ[0]	55.0999984741211	99.973	2382.01293945313	2382.1103515625	0.09741210937	40.8948699465763	331821.075134277	31.5072600381393			05/24/2005 16:26:04	0.644682684902097	0.555617906537437	1.28266546478882	0.77469771643351	0.662186105934663	0.864104765632451	2	2	2	9215.69969906804	7521.12692281394	18649.7984773083	13879.1342589979
273	0	1	528	A524															2637.7568359375			125563.157104492				06/09/2005 18:28:43	0.858578641990221	0.752923746111028	1.02008831640512
274	0	1	528	A524															1144.83959960937			238493.016296387				06/09/2005 18:29:02	1.10263605254969	0.684354743036483	1.00674006396795							15687.7298762203	9220.05626298112	14568.7972527053	13813.6352009572
275	0	1	528	A524															2462.62426757812			165320.897216797				06/09/2005 18:29:22	4.68183592313544	5.43964447853864	3.15676174062068							2896.40152645088	3186.67277236091	1986.38220331545
276	0	1	528	A524															2123.48999023438			64644.6281433106				06/09/2005 18:29:41	1.33618048089252	1.12788148170397	0.900349866166906							2812.90697234588	2248.4233553019	1927.87993705501	2043.95022116398
277	0	1	528	A524															1389.09350585938			145303.240783691				06/09/2005 18:30:00	1.05299728557349	0.632565995962864	0.837660395878917							8214.39971845852	4672.81726863121	6646.53041235819	7574.05838925462
278	0	1	531	A527															1339.98645019531			185244.276733398				06/09/2005 18:30:19	0.893329324896474	1.02711302613538	0.858484118093282							9908.60858333151	10788.0684852516	9685.27107913945	10769.1431702769
279	0	1	546	A541															1761.33752441406			137313.383605957				06/09/2005 18:30:38	0.547129743272274	0.762274697827195	0.975836527933155							7428.46311592341	9800.41635634058	13476.0976879485	13182.2248452515
280	0	1	546	A541															1440.10900878906			377231.333557129				06/09/2005 18:30:57	1.03539782041479	1.16732469451945	1.02389309721851							24218.2371730986	25855.4041059847	24359.4977577604	22709.9066973209
281	0	1	549	A544															1439.82373046875			341538.262084961				05/24/2005 16:26:23	1.39099283171789	1.14112993298021	1.1951702752888							23403.2091123971	18180.6746101149	20453.0809740822	16335.4307009868
282	0	1	549	A544															921.568908691406			324238.879943848				05/24/2005 16:26:42	1.02582617306167	1.03874766559706	0.877598461050749							14358.6448615351	13768.1032649063	12494.3585475959	13590.0090801247
283	0	1	549	A544															1323.759765625			347721.021606445				05/24/2005 16:27:01	1.03485006718752	0.684890277826075	0.85168174030779							19117.8634146243	11981.3925965092	16003.6001385675	17936.6771307596
284	0	1	552	A547															1346.01684570312			125091.823425293				06/09/2005 18:31:16	1.09215492990351	0.534275248607749	0.547074542207423							7937.87509104191	3677.1338654817	4044.3147644277	7056.67438859004
285	0	1	554	A549															2314.69702148438			96254.0092773438				06/09/2005 18:31:35	1.05779744856956	0.211413407605798	0.553646633984253
286	0	1	556	A551															1643.18432617188			159040.207336426				06/09/2005 18:31:54	1.24234240027952	1.11253049772934	1.29727042030197							8533.78007889387	7236.63118592883	9063.77440934156	6669.29929286207
287	0	1	556	A551															1750.28454589844			120206.303100586				06/09/2005 18:32:13	1.00030132687108	0.637676069897906	0.508412814731477							6418.6368259098	3874.6854637331	3318.23301672062	6230.05709826012
288	0	1	558	A553															1150.97155761719			430166.810791016				06/09/2005 18:32:33	1.1351809887001	1.46220925555616	1.25873416644794							19636.0168385635	23950.9194722967	22146.277648217	16794.5493555693
289	0	1	559	A554															1144.69458007813			393778.680541992				05/24/2005 16:27:20	0.897271544590804	1.08924362439256	0.862655213498946							21415.5644599495	24618.128408437	20942.1523735496	23173.1834156268
290	0	1	559	A554															1664.96118164062			142854.914367676				05/24/2005 16:27:39	1.5012076324028	1.60993838974154	0.992211183814							10058.4269459698	10214.6369156872	6761.94841381329	6505.33057531806
291	0	1	559	A554															1209.77954101562			162094.83114624				05/24/2005 16:27:58	0.870010803958744	1.37746399166138	0.890307937485956							3412.82903843888	5116.75376351543	3552.29124924561	3808.64027788355
292	0	1	559	A554															828.523193359375			186150.394592285				05/24/2005 16:28:17	0.833911179813292	0.279209303253459	0.669541748269976							4221.36477879409	1338.40437089391	3447.38018550733	4914.8826672068
293	0	1	559	A554															1345.83166503906			31048.9201202393				05/24/2005 16:28:36	0.962469087876587	2.04602221144615	0.444544443440404							275.782796236928	555.15607957883		278.202128967315
294	0	1	559	A554															2001.17834472656			2274.40455627442				05/24/2005 16:28:55	0	1.18301426174486	0
295	0	1	559	A554															1642.99084472656			28327.2133483887				05/24/2005 16:29:15	0.689801203853165	1.30230500445814	0.678304977912004							629.211267744777	1124.88889156601	629.32644351347	885.630595780573
296	0	1	560	A555															1214.87048339844			523260.845458984				06/09/2005 18:32:52	0.904130799207115	0.769186840331381	0.758020302326694							21166.7293358729	17052.1330859269	18050.189405544	22730.1635730492
297	0	1	561	A556															2533.27490234375			232882.596923828				05/24/2005 16:29:34	1.22964291497287	0.859004197659266	1.2579714085117
298	0	1	561	A556															1546.90002441406			113692.01953125				05/24/2005 16:29:53	0.932542952068547	1.52647219843525	0.883522806210209							5312.82182718589	8235.11525259395	5119.79538809023	5531.41796308858
299	0	1	561	A556															832.5546875			143285.595626831				05/24/2005 16:30:12	2.08252733179383	0.732895780118825	0.387389305781399							3359.6626186083	1119.62233558916	635.668978566161	1566.33634604369
300	0	1	561	A556															858.53466796875			133919.345169067				05/24/2005 16:30:31	0.523769999766876	0.615105961635281	0.453443835747927							1396.78835769081	1553.3320336701	1229.96264700549	2589.2265723197
301	0	1	561	A556															936.543212890625			90857.5975723267				05/24/2005 16:30:50	0.293958596145989	0.729874447115168	0.519234322798899							260.518994412461	612.527742005913	468.053022826979	860.465172514537
302	0	1	561	A556															1184.80639648437			1349.87149047852				05/24/2005 16:31:09	0	0	0
303	0	1	561	A556															1222.76245117187			53119.224685669				05/24/2005 16:31:28	1.18269259800173	0.609902083591012	0.497148398654508							923.496264023787	450.970108342207	394.845999405584	758.129389047415
304	0	1	561	A556															2110.21557617188			979.845932006837				05/24/2005 16:31:47	0	0	0
305	0	1	561	A556															1562.86975097656			11540.5175018311				05/24/2005 16:32:06	1.30038844753046	1.64343839620611	1.10153282739985							247.516330147253	296.216031517373	213.258638416798	184.803768468186
306	0	1	561	A556															1047.59118652344			62634.8142852783				05/24/2005 16:32:25	1.05021967776493	1.70851936632498	0.650943678215902							2904.09827629209	4473.78839916426	1830.85101203412	2684.79559192985
307	0	1	561	A556															1680.8486328125			110480.710601807				05/24/2005 16:32:44	1.0359296357513	0.304444156815581	0.576951942576914							1179.39259605546	328.216309549742	668.107293179251	1105.37136011976
308	0	1	561	A556															1176.64868164062			22328.3268051148				05/24/2005 16:33:03	1.57057375393475	1.61366240310025	3.41544316307643							428.755672309405	417.146494989566	948.368321475836	265.052320897619
309	0	1	561	A556															1361.74206542969			992.886322021484				05/24/2005 16:33:22	0	0	0
310	0	1	561	A556															1214.59765625			1087.22061157227				05/24/2005 16:33:41	0	0	0
311	0	1	562	A557															1389.12023925781			282548.864379883				06/09/2005 18:33:11	1.78473652545418	1.09025870592744	1.24335273977526							19033.2920303233	11010.1627317028	13486.9139966956	10354.2791110721
312	0	1	562	A557															1173.83666992187			846146.222167969				06/09/2005 18:33:30	1.0709325666811	0.748673042018195	0.92921257553561							69304.2647825677	45879.048881084	61163.3616426274	62831.5688075679
313	0	1	563	A558															2495.6865234375			228205.869628906				06/09/2005 18:33:49	0.615437316739874	1.54592439377585	1.30136749963795							6704.74129168136	15948.1688262723	14420.3761356365	10577.3839049685
314	0	1	563	A558															1525.17211914063			458176.928100586				06/09/2005 18:34:08	0.963066817492703	1.04693120156168	0.81775495884489							29228.2418254954	30087.6862025126	25243.4024895244	29466.3498453925
315	0	1	566	A561															2417.388671875			186693.589019775				05/24/2005 16:34:00	0.667538969314588	1.4440999901708	2.70186500687331							687.982775239766	1409.36207793227	2832.32457759425	1000.64725799145
316	0	1	566	A561	creatine kinase, brain [Gallus gallus]		gi|45384340	745.590026855469	100	46964.28125	5.92999982833862	GTGGVDTAAVGGVFDVSNADR	321	341	(N-term)_iTRAQ[0]	67.1100006103516	99.998	2109.033203125	2109.16528320313	0.13208007813	62.6258884565195	159973.168716431	27.5628861801627			05/24/2005 16:34:20	1.21962551440297	0.897037553691174	0.354784533721956	1.03512263084962	0.872219347389861	0.81100435415355	23	23	23	4299.06427079717	2994.21124326764	1272.01006854699	3422.37429293718
317	0	1	567	A562															2452.36206054688			604065.057067871				05/24/2005 16:34:39	1.10423928379801	0.779071852114145	1.11401873429612							41834.5420477251	27949.4788800266	42928.2073868479	36783.402067748
318	0	1	567	A562															2452.87060546875			523785.772277832				06/09/2005 18:34:27	0.794113320591339	1.15763653657395	1.09965147631504							23515.9676559543	32462.1270958815	33121.7952308609	28751.4956485674
319	0	1	567	A562															2417.83447265625			364567.852172852				06/09/2005 18:34:47	1.27868209835763	1.3683217165484	0.974713625563168							12699.5800465487	12868.8390666801	9846.50815640784	9642.88179561028
320	0	1	570	A565															1345.76171875			140719.202606201				05/24/2005 16:34:58	0.950077985747593	0.495411132496525	1.04185449352637							4120.65002084967	2034.68232208267	4596.12654164614	4211.01262387696
321	0	1	570	A565															1392.7001953125			148294.911773682				05/24/2005 16:35:18	0.94556035307747	0.605550100534956	0.589160837579118							1272.64688994513	771.779293206785	806.549396184714	1306.76873351946
322	0	1	570	A565															1085.54736328125			80242.3301925659				05/24/2005 16:35:37	0.790381264145617	1.53200691078623	0.472068473027295							372.089863936873	682.961626191867	226.044858398304	457.079002738382
323	0	1	570	A565															1680.82409667969			9292.12089538574				05/24/2005 16:35:56	0	1.79119347983318	2.38919854563003								226.161403372687	324.027813431527
324	0	1	571	A566	phosphoglucomutase 1 [Gallus gallus]		gi|84619526	137.687194824219	100	73448.609375	8.97999954223633	TGEYDFGAAFDGDGDR	278	293	(N-term)_iTRAQ[0]	35.8699989318848	97.73	1836.77966308594	1836.87683105469	0.09716796875	52.9012655697363	318508.371520996	25.6202501717237			05/24/2005 16:36:15	0.885890434881173	0.861346875996334	1.03776033588837	0.950463245856958	0.779512963769408	0.913883702389893	3	3	3	18920.641275179	17420.4070054477	22544.0189033243	20736.5215614942
325	0	1	571	A566															1437.85278320313			522834.315917969				05/24/2005 16:36:34	0.853618151983982	0.943237546023921	0.809163498875016							16929.7553178323	17714.6466827053	16323.0667450994	19256.0457048523
326	0	1	571	A566															1438.14672851562			374923.853881836				06/09/2005 18:35:06	0.830147259228695	1.02808985804943	0.957827733307328							13634.041692172	15989.1335348203	16000.5650601538	15945.9187797005
327	0	1	574	A569															1361.73254394531			181256.509094238				05/24/2005 16:36:53	0.928299399901392	0.660605327184968	0.941125883718178							10948.0484355681	7377.59970180679	11289.5021723039	11450.6122580195
328	0	1	574	A569															2591.22216796875			134426.67817688				05/24/2005 16:37:12	0.65989492467003	0.408840721528715	0.965256906361124							231.671887652808		344.683028304703	340.86202324975
329	0	1	574	A569															1353.76477050781			2954.4432220459				05/24/2005 16:37:31	0	0	0
330	0	1	574	A569															1375.74731445313			37756.8134918213				05/24/2005 16:37:51	0.831138179570811	0.756043485979614	0.29030846989169							393.740253601216	339.162427649295	139.886152030938	459.956385334432
331	0	1	574	A569															1391.72338867187			1461.26844787598				05/24/2005 16:38:09	0	0	0
332	0	1	575	A570															1207.00158691406			433733.91796875				06/09/2005 18:35:25	0.933069057057659	0.973187926960722	0.920069293982405							17071.687650735	16861.0166297382	17122.2817391433	17764.0806886209
333	0	1	575	A570															1354.0322265625			686924.207641602				06/09/2005 18:35:44	1.24276977739128	1.16814165195809	0.742664321641372							63591.9184063033	56601.9154850053	38652.9137006242	49681.1124483648
334	0	1	579	A574	PREDICTED: similar to Vacuolar protein sorting 36 (yeast) [Gallus gallus]		gi|50730915	39.5800018310547	99.034	48100.5703125	6.26000022888184	ETDKNISEAFEDLSK	169	183	(N-term)_iTRAQ[0], Lysine(K)_iTRAQ[4,15]	39.5800018310547	99.034	2158.125	2157.60180664062	-0.52319335938	-242.429590213728	276837.983886719	19.7308785591364			06/09/2005 18:36:03	1.03044236013449	0.610883596585867	1.15154850662772	1.03044238037341	0.610883622264409	1.15154853806398	1	1	1	20071.4450624772	11267.7648856437	22814.7443654092	18911.8931617931
335	0	1	579	A574															2190.65014648437			292144.832275391				06/09/2005 18:36:22	0.803414620277291	1.11984022810412	0.897666653538252							14519.6243078979	19164.4380251671	16500.9585769521	17546.7107503311
336	0	1	579	A574															2347.70043945312			323267.068969727				06/09/2005 18:36:41	1.10909324420631	0.860403030922618	1.03560138226131							15188.3845203879	11157.575405323	14424.9586925201	13296.0791578631
337	0	1	580	A575															2787.66552734375			326688.555786133				05/24/2005 16:38:29	0.801151201082161	0.641238537411116	1.44079266002298							6684.63538922199	5066.49042144656	12227.6544210718	8101.0871467145
338	0	1	580	A575															2333.29809570312			285414.552246094				05/24/2005 16:38:48	1.16817979700243	1.69839342706266	1.22289975484291							10565.8333681164	14546.4407343658	11250.2806670812	8781.60977260084
339	0	1	580	A575															2190.17309570313			149301.393127441				05/24/2005 16:39:08	1.72018750765677	2.42261427732312	1.48769466545317							5656.01816047326	7542.99211127929	4975.39132572396	3192.3836229812
340	0	1	580	A575															2127.66650390625			159996.995727539				06/09/2005 18:37:01	0.988535643895902	0.950731205061399	0.855705783935499							6171.36836345949	5620.45222290009	5433.65471007134	6061.34780382185
341	0	1	581	A576															2156.17016601562			343278.920654297				05/24/2005 16:39:27	1.08076192929793	1.18781397617077	1.40380971134555							16974.1847972395	17665.734311145	22425.6770526084	15248.9154520229
342	0	1	581	A576															1307.78845214844			251136.214599609				05/24/2005 16:39:46	0.832838900788438	1.03957516707253	0.879080514103125							14571.3323024656	17223.3858976155	15643.9113697123	16987.0642169728
343	0	1	581	A576															1345.75903320313			124175.652984619				05/24/2005 16:40:05	4.74481738684669	5.04053189998585	4.30606021100791							9090.79674759436	9144.98902054395	8391.52662314812	1860.21230922886
344	0	1	581	A576															1428.8251953125			126430.452392578				05/24/2005 16:40:24	0.309222582713394	0.908975249335294	1.42948482059349							663.434531382238	1846.72956739179	3119.49899820106	2083.08474142276
345	0	1	581	A576															1821.00915527344			169467.141098022				05/24/2005 16:40:43	0.867306952761884	0.625063830917689	0.778309239373271							4577.5748530528	3124.00249052074	4178.23868624189	5124.39613686786
346	0	1	581	A576															2347.23876953125			141273.317153931				05/24/2005 16:41:02	0.357405695985063	1.45069423601251	0.958064865043789							261.982696875804	1006.95810002365	714.306308482241	711.690563249177
347	0	1	581	A576															2285.2373046875			58259.1643676758				05/24/2005 16:41:22	0.742026182641503	1.23196939234418	1.63508248815423
348	0	1	581	A576															2127.21728515625			46563.4403076172				05/24/2005 16:41:41	0.389299285662619	0.616800169616356	0.523944106598059							367.855443272509	551.902599741577	503.566664730628	917.431501744017
349	0	1	581	A576															2636.439453125			148305.076080322				05/24/2005 16:42:00	0.644464542788773	0.680572901854752	0.633607917014415										243.15205457992
350	0	2	2	A1															1307.71459960937			775342.677856445				05/25/2005 17:20:01	0.906041490867373	1.0767944380091	0.783097957344794							33423.5417670031	37615.0429015208	29383.1875221568	35816.6077652662
351	0	2	2	A1															2190.0615234375			146450.136108398				05/25/2005 17:20:21	0.132482856220475	1.27603391797594	0.934355656735796								9061.73708965646	7127.14371665451	7281.23306051398
352	0	2	2	A1															2333.1728515625			120588.20690918				05/25/2005 17:20:40	0.245855746023288	0.257793837595488	1.46725543610409							1373.33588691435	1363.61984484196	8336.43880117053	5423.46041114337
353	0	2	2	A1															2156.04345703125			163394.401367188				05/25/2005 17:20:59	1.16976996354247	1.6913627749526	1.14559569526987							3882.88367525034	5316.3682743604	3867.79742974964	3222.80465811046
354	0	2	2	A1															2347.09838867188			200305.03553772				05/25/2005 17:21:19	1.86545049289506	0.184274857371666	0.551848168862586							2143.28805072562		644.903678002761	1115.51877262524
355	0	2	2	A1															2127.09423828125			78802.1237487793				05/25/2005 17:21:38	1.49023683133454	1.08402787945495	3.26903763784287							1274.70759058669	878.051736581219	2844.15743809536	830.49179763575
356	0	2	2	A1															1820.90930175781			188760.699768066				05/25/2005 17:21:57	2.40657500527198	2.67663506297502	1.61242815672371							5359.67118931681	5644.84840546502	3652.56162197789	2162.3142656319
357	0	2	2	A1															2636.28515625			402863.279266357				05/25/2005 17:22:16	3.95895373370075	0.904010661854153	2.61274469670075							2575.50698703919	556.903867478195	1728.85159127655	631.629454946253
358	0	2	3	A2															1412.77185058594			21434.9257507324				05/25/2005 17:22:36	1.3906557577076	1.30056192864475	1.22107787492621
359	0	2	3	A2															1345.66821289062			1038.70840454102				05/25/2005 17:22:55	0	0	0
360	0	2	3	A2															1353.68640136719							05/25/2005 17:23:14	0	0	0
361	0	2	3	A2															1375.662109375							05/25/2005 17:23:33	0	0	0
362	0	2	3	A2															1391.63928222656			276.657623291016				05/25/2005 17:23:52	0	0	0
363	0	2	4	A3	PREDICTED: hypothetical protein, partial [Gallus gallus]		gi|118114292	141.149993896484	100	10235.150390625	7.92999982833862	QITISNCGQLS	73	83	(N-term)_iTRAQ[0], MMTS (C)[7]	79.9800033569336	100	1353.66076660156	1353.68249511719	0.02172851563	16.0516697876624	701141.805786133	16.721980270758			06/10/2005 09:53:14	1.19463306136723	0.790321922149012	0.736827518233861	0.963280548769157	0.923522258853276	0.829497830179842	8	8	8	57605.9301078583	36087.8548694155	36139.066788527	46817.9864805225
364	0	2	4	A3															2333.171875			431133.397338867				06/10/2005 09:53:34	1.62650586673049	1.04593561545277	0.597309765751169							34404.0449825927	20949.960072713	12850.8519764869	20536.8552036938
365	0	2	4	A3															2190.04736328125			177991.593139648				06/10/2005 09:53:53	1.21783768087994	2.7279532500658	2.94127771970888							5342.92365876604	11333.1558290202	13125.142517308	4259.60795991285
366	0	2	4	A3															1307.716796875			206005.069763184				06/10/2005 09:54:12	1.34518709580828	1.42810313051053	0.994676511866699							14630.8677771731	14708.6000668486	11003.9266999068	10560.0861528739
367	0	2	4	A3															2127.091796875			93874.1271362305				06/10/2005 09:54:31	1.21850614216852	1.25450688314217	2.18872907659732							3343.00063827549	3259.16359566033	6107.72081774337	2663.72143316271
368	0	2	4	A3															2156.02758789062			171625.427368164				06/10/2005 09:54:50	0.527637922507793	0.746220722505937	0.597294693770143							6424.70003148746	8604.16111705603	7397.48244680775	11822.1624290836
369	0	2	4	A3															1820.89147949219			147252.872070313				06/10/2005 09:55:09	1.02705161607386	0.883533098343411	1.13843640507783							7451.7659209251	6070.35559873446	8401.44797053255	7044.44856082767
370	0	2	5	A4															1103.65246582031			804375.938476563				05/25/2005 17:24:11	1.24252499811356	1.33776726997868	1.03918217921865							31803.4467642066	32424.5529266039	27054.4792339839	24851.300651579
371	0	2	5	A4															1398.79736328125			651637.901733398				05/25/2005 17:24:30	0.961535383971167	0.589106458289281	0.712440271177093							37114.5919986792	21532.6548586099	27970.8918106987	37476.5400292271
372	0	2	9	A8															1373.85632324219			1006051.58154297				05/25/2005 17:24:50	1.09233823281145	1.0856508666634	0.736890846449572							19176.2427420837	18047.6617450133	13157.9423386048	17044.585816243
373	0	2	9	A8															1119.70959472656			558827.242126465				05/25/2005 17:25:09	1.34676011614436	0.577372630020879	0.976250194163229							39556.635556246	16058.6734756146	29165.4489519184	28517.3501432867
374	0	2	10	A9															1374.85620117188			982245.082275391				05/25/2005 17:25:28	1.33694024039172	1.07698179497047	1.34687352109458							21404.8416241428	16327.9913281018	21933.3652887622	15544.6193582992
375	0	2	11	A10															1372.86022949219			801850.721435547				05/25/2005 17:25:47	1.11750236915266	0.587241219271654	1.09484029386595							21716.2281750618	10806.2957860588	21640.3932902389	18867.5718294308
376	0	2	11	A10															1707.97424316406			2070041.82910156				05/25/2005 17:26:06	1.15629481232903	1.15277452033199	0.839807269048017							118088.530921802	111482.804820778	87236.2935286563	99156.048442139
377	0	2	12	A11															1706.9208984375			3597373.23925781				06/10/2005 09:55:28	1.43356181171764	1.08492260438655	0.862182639107435							252640.167474517	181054.411161983	154548.104860213	171106.317847248
378	0	2	12	A11															2150.14404296875			197390.296142578				06/10/2005 09:55:48	1.26323016772895	1.76809920423193	0.695111510818686							16565.1688851342	21955.5531535505	9271.42079921665	12731.9067061151
379	0	2	12	A11															1820.96350097656			160797.686096191				06/10/2005 09:56:07	1.95661894801249	1.34409667475802	1.57795371480902							9365.17452901068	6092.06463398621	7682.14169953652	4647.18207918192
380	0	2	13	A12															1705.96118164062			2488169.77404785				05/25/2005 17:26:25	1.27676795103956	0.96901501910387	0.868289830261145							183406.22284675	131812.615607593	126865.998459438	139470.437307165
381	0	2	14	A13															1817.02758789062			723169.626342773				05/25/2005 17:26:44	1.6881277311204	2.05571959385597	1.0474474585887							22569.2183791298	26025.5229762023	14243.6697313723	12980.4958601174
382	0	2	17	A16															1907.09985351562			317727.199768066				05/25/2005 17:27:04	0.864158455757577	1.10289445809842	0.743139823767104							13643.4642819687	16488.8210305237	11933.84087359	15328.9124145038
383	0	2	19	A18															1247.75146484375			312884.177368164				06/10/2005 09:56:26	0.945677098132843	1.02711031760669	0.718148686844884							13494.2538196153	13878.6578825048	10423.1456586566	13854.3473363453
384	0	2	19	A18															1307.771484375			170534.278076172				06/10/2005 09:56:45	1.04461940053262	1.13282494224851	0.644247545676037							12154.6001130235	12481.5857821553	7624.54257283054	11296.9877088472
385	0	2	19	A18															2053.07641601562			112060.716369629				06/10/2005 09:57:04	2.8548336803154	0.579925609365132	1.92807145760923							8938.15159669295	1719.34712740925	6140.00130144879	3039.81373452036
386	0	2	19	A18															2770.58154296875			168552.463134766				06/10/2005 09:57:23	0	2.23291682689537	0								607.928004325948
387	0	2	19	A18															1705.93237304688			276664.394744873				06/10/2005 09:57:43	0.957660847292824	1.29382343279912	0.69626692093929							4495.63399407037	5751.46660054065	3324.55414234383	4557.84217420257
388	0	2	19	A18															2121.05712890625			63774.6248168945				06/10/2005 09:58:02	0.796648625712233	0.848056525556878	1.61887888779046							939.14079301561	946.701509390392	1941.13922870914	1144.57422662563
389	0	2	19	A18															1816.99951171875			200175.378143311				06/10/2005 09:58:21	1.86510361510731	1.67997474724498	2.74866186860474							333.208583928944	284.210648788581	499.474094014411	173.4575809594
390	0	2	20	A19															1706.94360351563			1042413.58959961				06/10/2005 09:58:40	1.24252823450808	1.31627954386851	0.755979658526756							66766.0889549801	66976.4582266151	41317.8974667267	52171.0693968421
391	0	2	21	A20															1790.97778320312			302584.175231934				06/10/2005 09:58:59	0.907937752400423	0.829374575534487	0.349012421777097							13234.2860374662	11447.7341600594	5174.44481724521	14152.2180306859
392	0	2	21	A20															1745.8994140625			144405.556274414				06/10/2005 09:59:18	2.10295710938211	1.43866851393716	1.63620026571891							7942.39422401346	5145.24594136453	6285.44334917963	3666.91710937286
393	0	2	24	A23															1453.85766601563			622979.644470215				06/10/2005 09:59:37	0.650345073296044	0.887592793277557	0.966970530381982							8878.6239016114	11474.6632170753	13427.4479272035	13255.0653570064
394	0	2	26	A25															937.550476074219			952284.499511719				05/25/2005 17:27:23	1.30185168862611	1.16647547917111	1.58099771284871							24533.1953130098	20815.775471264	30304.1620968895	18296.696069455
395	0	2	26	A25															1452.82678222656			917211.272583008				05/25/2005 17:27:42	0.870815335607107	1.52439616597412	0.880512048574369							14165.0261530332	23480.8349163728	14568.1715937049	15793.2452843737
396	0	2	26	A25															878.474060058594			275308.147460938				05/25/2005 17:28:01	1.19051232280358	1.2964885223897	1.90236636523831							12802.9917031121	13202.9391195706	20808.9497226918	10441.3736464241
397	0	2	26	A25	vimentin [Gallus gallus]		gi|114326309	629.791564941406	100	56614.0390625	5.09000015258789	EMEENFAVEAANYQDTIGR	340	358	(N-term)_iTRAQ[0]	27.8999996185303	85.778	2331.068359375	2331.19165039063	0.12329101563	52.8903475241965	203240.981140137	11.4936704102188			05/25/2005 17:28:20	1.332259689891	0.976128845443212	0.438151368056213	0.987215486511272	1.01319179993885	0.950855349418322	24	24	24	5244.08270762529	3638.41444325202	1754.21673611911	3821.73626383485
398	0	2	27	A26															1450.83666992188			1248218.71081543				05/25/2005 17:28:40	1.47662042186326	1.79086556439464	1.98110445718836							27593.3871178098	31690.0923247395	37654.9392754856	18143.2970780081
399	0	2	28	A27															1665.78527832031			585865.848266602				05/25/2005 17:28:59	1.10740909334931	1.07327116741856	0.722387298968676							47504.2625039531	43597.1733743315	31519.0434920453	41648.9985402224
400	0	2	28	A27															1604.86010742188			1862585.96783447				05/25/2005 17:29:18	0.874716475769749	1.23090313829506	0.956862187107322							84034.8906725817	111980.031912946	93501.8402252046	93276.5342012399
401	0	2	28	A27															1626.80419921875			186278.37109375				05/25/2005 17:29:37	0.161511535265225	0.79586051501392	1.31828552678954							1044.04833315409	4871.67595410246	8667.72204800773	6276.20509843051
402	0	2	29	A28															2451.30224609375			326380.822387695				06/10/2005 09:59:56	0.481134890303617	0.519350478943906	0.442153057123404							14712.8567674622	15038.8652223571	13752.4862900852	29690.0017905121
403	0	2	29	A28															1254.70678710938			392940.591186524				06/10/2005 10:00:16	1.65519800345445	1.3533450347281	1.23374179908462							32633.7002101107	25266.7437013561	24741.1041633758	19142.4020771047
404	0	2	29	A28															1790.93176269531			202062.743041992				06/10/2005 10:00:35	2.22877969345665	1.11709738498995	1.45379050269607							11684.74640476	5545.84285749154	7752.33282299139	5090.16918464565
405	0	2	29	A28															1204.72375488281			125252.744262695				06/10/2005 10:00:54	1.51696328931735	1.58116022960375	0.39753474244444							9426.34339780026	9303.97304343111	2512.59047318015	6033.2073897038
406	0	2	29	A28															2372.21630859375			114673.365844727				06/10/2005 10:01:13	1.94240748448628	0.567928302250162	2.79550636391649							2375.09741691597	657.595710744496	3476.80235288597	1187.1925234142
407	0	2	29	A28															2289.21215820313			156411.394760132				06/10/2005 10:01:32	0.386654649374822	1.16515583030941	3.39515226112359								204.207275406795	639.146642195508	179.697854229244
408	0	2	29	A28															1558.84704589844			108865.476074219				06/10/2005 10:01:51	1.75225222697089	0.622277610619978	0.938816240886647							8728.35805398868	2935.24585707724	4756.58169294348	4836.33083126466
409	0	2	29	A28															1452.84008789063			247049.892471314				06/10/2005 10:02:10	6.02367912319178	1.80746127060209	2.82790881358148							1885.84691300611	535.843517990435	900.509793777764	303.965766105276
410	0	2	29	A28															2127.12915039063			56098.1096801758				06/10/2005 10:02:29	1.39338111722384	0.624934692038367	1.17857706119506							2216.73413279701	941.461787637946	1907.12915288057	1544.6274768836
411	0	2	29	A28															2911.4951171875			247278.094612122				06/10/2005 10:02:48	1.00321751679375	1.22232949621789	1.99128571497345							329.434874481174	380.090603311751	665.099279067766	318.826589936571
412	0	2	29	A28															1665.759765625			76045.2845153809				06/10/2005 10:03:07	0.252589594448368	0.903437144328919	0.613144422735768							839.295929267457	2842.64075883839	2072.2439311071	3226.11414593302
413	0	2	29	A28															1626.79602050781			239800.63407135				06/10/2005 10:03:26	1.34167111107663	1.50988374157198	1.65117821746026							402.325563939555	428.745370921481	503.621130892577	291.14653675244
414	0	2	29	A28															1642.779296875			129447.646316528				06/10/2005 10:03:46	0.508638851434878	2.82504159465591	0.606559065816308							516.596114907028	2717.00744052214	626.603962807088	986.101624371671
415	0	2	29	A28															1707.92407226563			246801.277870178				06/10/2005 10:04:05	0.957882150068233	2.31896988639281	0.655725045844375							3314.13999332398	7597.63199034033	2307.59173345729	3359.22301894539
416	0	2	29	A28															2331.13110351563			242708.062332153				06/10/2005 10:04:24	1.83362501296148	3.1012068321008	4.4985328748176							600.512771667067	961.760266901899	1498.51486507086	317.974133199718
417	0	2	30	A29															1097.64770507813			637437.744750977				05/25/2005 17:29:56	1.40908198692863	0.951075257748728	1.06681001627833							33544.9796378751	21440.283738287	25831.9259593084	23113.7992961742
418	0	2	31	A30															1453.83923339844			1566979.61169434				05/25/2005 17:30:15	2.03600456637772	1.41901385318768	1.38831357531499							40617.9148819873	26807.103313506	28171.1697726757	19369.5238942976
419	0	2	32	A31															900.503479003906			891292.464477539				05/25/2005 17:30:35	1.02795807892053	0.962906162875264	0.842023564813965							28810.8251169251	25555.7501691197	24003.96423978	27211.9936257549
420	0	2	32	A31															1538.8798828125			704157.181152344				05/25/2005 17:30:54	1.04125721625271	0.841543695687549	0.620353801785755							37264.1555283184	28519.0008273918	22581.4144030926	34746.6810645914
421	0	2	32	A31															1642.79870605469			199563.680206299				05/25/2005 17:31:13	0.774750819556638	1.03274552631566	0.9270657532296							3854.18281399016	4865.05734728057	4690.93307977968	4830.03563152064
422	0	2	33	A32															2099.08520507812			1555108.25012207				05/25/2005 17:31:32	1.08899220571019	0.892618740444474	1.10142357333099							94381.6690819157	73257.6963608503	97094.735349204	84147.8356995161
423	0	2	34	A33															1204.72387695312			705924.795043945				06/10/2005 10:04:43	1.37030753867625	1.12917395328024	1.19829476854357							24250.4262745083	18922.8504505444	21569.6663098828	17182.3039944483
424	0	2	34	A33															1536.96423339844			921437.223022461				06/10/2005 10:05:02	1.14654433640129	0.846903818337923	0.89377247010018							46528.6261425841	32545.2672481639	36892.2193711566	39401.1995802235
425	0	2	35	A34															1171.73059082031			357726.871582031				06/10/2005 10:05:21	1.42084053846035	1.43869851877856	1.22971794447469							17950.7506648828	17212.0043370748	15802.3333354053	12266.4062343956
426	0	2	35	A34															1259.76135253906			242610.229248047				06/10/2005 10:05:40	1.31117786847677	1.4962950692051	0.903046891913546							14873.872279527	16073.2632592337	10419.603024541	11013.9349255971
427	0	2	35	A34															1293.76831054688			192689.158630371				06/10/2005 10:05:59	1.91445162827173	1.28843272444471	1.26253545993513							15160.0229906799	9661.43384303939	10168.9820339035	7688.39222097207
428	0	2	35	A34															2035.06958007812			163272.253662109				06/10/2005 10:06:18	2.1148818492661	3.10111596281987	1.86624741013667							7306.92596207801	10145.9093739526	6558.37503903826	3354.50671273117
429	0	2	35	A34															2053.06176757813			94696.6842956543				06/10/2005 10:06:37	0.839924838010809	0.985145173894911	1.77122808729804							1505.21912608762	1671.79843077708	3228.58501936487	1739.96043173122
430	0	2	35	A34															2088.02368164062			81189.8053894043				06/10/2005 10:06:56	1.71507636510009	0.66605435259173	3.53119538424772							1963.69295918636	722.144598100177	4112.35219646278	1111.65541860023
431	0	2	35	A34															2339.32446289062			161769.032455444				06/10/2005 10:07:15	0.214466236714895	0.498971822355357	0.667197270366697							481.258113922405	1060.27746226776	1522.83141509572	2178.70887183078
432	0	2	35	A34															2603.349609375			118145.887985229				06/10/2005 10:07:35	0.765117622504645	0.378703000157897	0.789210252999341							170.155583201641		178.520934185087	215.922583221895
433	0	2	35	A34															2424.14624023437			180098.829147339				06/10/2005 10:07:54	1.63742608353405	0.665345607415791	0.315757158999058							1215.24395917044	467.598851789614		720.579387970635
434	0	2	35	A34															1538.88330078125			183980.027915955				06/10/2005 10:08:13	1.03390867888865	0.495498987724899	1.39235446462473							1774.60207085337	805.352386548759	2430.78779958939	1666.47526306138
435	0	2	35	A34															2099.03881835938			171754.639648438				06/10/2005 10:08:32	0.919597726895353	1.40573561042016	0.58554817594025							6383.05300472436	9239.71517291765	4134.01099409607	6739.23545670676
436	0	2	37	A36															2049.24267578125			567167.805908203				05/25/2005 17:31:51	1.60417611017949	1.26797305249372	1.34734296301164							31549.320598863	23614.1526363604	26952.2209624925	19094.9284458298
437	0	2	38	A37															1706.96081542969			925705.144165039				05/25/2005 17:32:11	1.16889292215215	0.922099750121012	1.02788728669595							58330.0610270519	43573.2527777231	52172.497818979	48450.445002372
438	0	2	39	A38															2359.35961914062			473835.723388672				05/25/2005 17:32:30	0.766191715573344	0.945151289905211	1.00366404447635							16428.7060137575	19190.7352015578	21889.3419377397	20818.334131525
439	0	2	40	A39															1706.95275878906			966196.661010742				06/10/2005 10:08:51	1.28827807001414	1.14287811269572	1.06237257237542							63090.6903138458	53000.4987283704	52918.9170767834	47548.3809671494
440	0	2	42	A41															1936.12829589844			2597897.20349121				05/25/2005 17:32:49	0.937213497028309	1.02264147152708	0.992223232766415							97805.884837684	101058.821240719	105320.83096603	101322.645481506
441	0	2	43	A42															1606.87512207031			632967.506469727				06/10/2005 10:09:11	0.91290439346058	1.18623035046347	0.737234055029322							37292.0951584155	45886.4958134089	30631.9968046277	39661.7209790039
442	0	2	43	A42															2359.2939453125			200903.459533691				06/10/2005 10:09:30	1.08189430655887	0.913212554872505	1.10539110755176							10183.0168433547	8139.31536030662	10582.445156449	9138.4322230684
443	0	2	43	A42															1936.10046386719			1061163.48040771				06/10/2005 10:09:49	1.0196878074366	0.957678211413894	0.752325874666058							47194.4138600592	41972.7430161134	35416.6762958399	44936.9341021474
444	0	2	46	A45															1628.84350585938			310046.633483887				06/10/2005 10:10:08	0.915721985299561	1.25968558928817	0.409702018138379							7403.25864753449	9643.74721220306	3369.03728845264	7849.45221221261
445	0	2	49	A48															1606.85827636719			395883.577941895				06/10/2005 10:10:27	1.03529065182942	1.00408860712509	1.14043862964307							25965.8777004287	23847.1854696189	29093.1715195953	24351.223292838
446	0	2	53	A51															934.525390625			906822.649658203				05/25/2005 17:33:08	1.12226089151018	1.83983449846914	1.32151349733375							24907.6747684796	38667.1791647945	29832.4824405152	21548.6181701618
447	0	2	53	A51															1238.71325683594			790846.542480469				05/25/2005 17:33:27	1.07258191387845	0.837259265167934	0.802214737044003							44424.8113543748	32838.2088242453	33795.9136491328	40213.8071746858
448	0	2	53	A51															1188.73132324219			692494.31072998				05/25/2005 17:33:47	1.07534460533958	1.51901096583593	1.20994650314692							35917.8551617119	48044.9801757108	41106.2004742802	32429.6903931286
449	0	2	54	A52															1226.68627929687			1357104.52282715				05/25/2005 17:34:06	0.98403429123976	1.01031251910431	0.89672287808238							44871.3811361815	43625.3891803067	41590.6672209548	44273.0327701548
450	0	2	55	A53															1627.81616210938			504290.119750977				06/10/2005 10:10:47	1.44634594545416	2.1899765586664	1.37143477769348							21478.4256086642	30795.9852564095	20714.948263555	14418.1762417473
451	0	2	56	A54															1606.84912109375			923998.699707031				06/10/2005 10:11:06	1.05902531859681	1.30236450718658	0.872520310981627							53548.0785179857	62358.3299800717	44873.6635096194	49092.7789826111
452	0	2	57	A55															1236.73693847656			1027795.99047852				06/10/2005 10:11:25	1.68226548660707	1.28790488150172	1.12578988782613							77599.4797318347	56256.465041027	52820.2011791771	44786.2131688503
453	0	2	57	A55															2574.39184570312			334838.134033203				06/10/2005 10:11:44	0.526814879128014	1.31741729562271	0.681625676340176							5032.89064038468	11918.104726555	6623.44349948665	9275.54698373123
454	0	2	57	A55	phosphoglycerate kinase 1 [Gallus gallus]		gi|45384486	149.639999389648	100	51494.71875	8.3100004196167	VLPGVDALSSV	407	417	(N-term)_iTRAQ[0]	25.4699993133545	75.114	1200.69592285156	1200.76794433594	0.07202148438	59.9831172983054	591899.561279297	14.4710926217121			06/10/2005 10:12:03	0.970593725296096	0.863291364097781	0.794438954551629	1.1168892235907	0.870486173955723	0.916833077267602	3	3	3	35030.210298566	29504.4169669258	29163.8079414335	35041.7134226578
455	0	2	57	A55															1188.75354003906			823572.173828125				06/10/2005 10:12:22	0.885614826662891	1.34160658395464	1.43075270284052							35252.0767273768	50569.5843734676	57927.2399302994	38647.3656699618
456	0	2	58	A56															1787.99938964844			398328.783081055				06/10/2005 10:12:41	0.829760965574355	1.80723319394164	1.41742316572993							12164.1997142518	25088.1773766023	21135.304097886	14233.4640824857
457	0	2	61	A59															1398.85656738281			430303.189208984				06/10/2005 10:13:00	1.38685030309474	1.5239404721611	1.38592771904147							26069.3756845859	27126.4788148613	26498.4248547049	18250.766690665
458	0	2	63	A61															1488.88928222656			799999.572387695				06/10/2005 10:13:19	0.923784911554316	1.16306981419674	0.865586692489492							37518.4910755388	44730.5933131196	35757.1999573973	39432.523190222
459	0	2	64	A62															2265.25805664063			333510.460205078				06/10/2005 10:13:38	1.17290528985068	0.775388334434499	0.920668522035151							20927.5104260682	13100.813379601	16708.457173385	17323.4621041755
460	0	2	65	A63															1680.91772460937			434255.913696289				06/10/2005 10:13:58	0.90114736874385	1.03597740335753	1.11683082783849							23879.7582040453	25996.133832739	30102.3175228482	25728.4826617419
461	0	2	66	A64															1606.89074707031			468494.673583984				06/10/2005 10:14:17	2.16593129179787	2.23415225822232	1.77992891676789							33632.3101433385	32851.0432493791	28112.0887564246	15076.2070043803
462	0	2	67	A65															1280.79077148438			393461.563476563				06/10/2005 10:14:36	1.31290178264635	1.28785428686016	1.32617564734584							20292.6391600285	18849.3942510765	20849.0262752613	15006.7401743286
463	0	2	67	A65															1649.97839355469			488703.850708008				06/10/2005 10:14:55	1.02366249453526	1.13327686165361	1.02499889912682							30688.3957569671	32171.9801171049	31254.9800883215	29107.0011387693
464	0	2	69	A67															1618.94580078125			577630.294311523				06/10/2005 10:15:14	1.53172832198652	1.47377849541064	1.62998896776586							39291.5530376903	35799.2594653837	42528.5475252413	24905.6293645419
465	0	2	74	A72															1390.79028320313			335697.737060547				06/10/2005 10:15:33	1.18229208909793	1.44520946163621	1.13882392180728							20481.0753986484	23707.3572523506	20066.100684999	16819.3048057598
466	0	2	75	A73															2160.16674804688			518225.55847168				05/25/2005 17:34:25	1.18773187662986	1.72832329166117	1.33771109737524							31858.4344406402	43899.0756801749	36496.1271472006	26042.7046905796
467	0	2	76	A74															1946.14270019531			1452013.85449219				05/25/2005 17:34:44	0.92440795841343	1.09284880426877	0.998846296411645							63897.9359708036	71533.1929872856	70226.3749319358	67112.4699387176
468	0	2	77	A75															1190.767578125			1191168.48510742				06/10/2005 10:15:53	1.07922555447207	1.31830589434273	1.22258571141405							67546.5367934784	78132.4487986236	77830.2840954412	60767.4392051815
469	0	2	77	A75															1243.73266601563			735321.891723633				06/10/2005 10:16:12	0.868306548632669	0.750101718539086	0.887100449203236							51030.1094857507	41744.3746506081	53027.9277601228	57060.2266081672
470	0	2	77	A75															2336.2685546875			509329.004760742				06/10/2005 10:16:31	1.2120184517686	1.59816128901217	1.85577248852046							18817.5380069472	23496.2498974102	29306.0128370286	15074.1779805459
471	0	2	77	A75															2160.13818359375			212922.891174316				06/10/2005 10:16:50	0.573335719785022	0.847951090975649	0.985187578378903							10560.9958080636	14790.7790330045	18458.365056343	17884.4644078548
472	0	2	78	A76															1389.76647949219			1224332.42004395				05/25/2005 17:35:03	1.12391531550841	1.05901456402602	0.828302105362716							81541.9867702204	72756.8700214938	61124.4406369914	70441.3657774066
473	0	2	78	A76															1020.64312744141			1294658.34155273				05/25/2005 17:35:22	1.17135581506497	0.531311849205358	0.400518673659666							112093.614198132	48146.6318765235	38984.6138424905	92912.0628967455
474	0	2	79	A77															1606.87658691406			925997.25012207				06/10/2005 10:17:09	1.27229629331289	1.27185708624033	1.29089253738005							70106.78678817	66364.2957333724	72350.2979347456	53499.7643340091
475	0	2	79	A77															1582.90881347656			473963.19152832				06/10/2005 10:17:28	0.930424793010306	1.32342152364705	1.23577072126215							30926.8072824394	41655.88661034	41780.1647400142	32272.5945580188
476	0	2	79	A77															1765.90014648438			276868.858520508				06/10/2005 10:17:47	1.08035070793525	1.12425398364944	1.08213172778571							22956.7247358314	22622.1551410419	23388.5732448488	20631.2353998978
477	0	2	79	A77															1224.73498535156			395252.600341797				06/10/2005 10:18:06	0.853961063546943	0.935750908237312	0.807423413697253							25212.2078944849	26161.1868579468	24246.6968255652	28665.0615416839
478	0	2	79	A77															1828.01098632813			72175.0178222657				06/10/2005 10:18:25	0.427766052750211	0.741658339983744	0.631672497758341							1845.39987557417	3029.78932321037	2771.75329513036	4188.55515971781
479	0	2	79	A77															1705.90087890625			107576.469451904				06/10/2005 10:18:44	0.429363792376231	0.882722825209865	0.55987757040219							2733.68644419591	5321.96498586183	3625.7243510968	6181.63487417383
480	0	2	79	A77															1656.90258789062			90124.1043701172				06/10/2005 10:19:04	1.09446082408203	0.626738625394795	0.538282349617817							5504.86225781876	2985.08754170493	2753.81529922523	4883.44503804447
481	0	2	79	A77															1622.77673339844			164556.346565247				06/10/2005 10:19:23	1.92678818814539	1.83323159163255	0.71907097536306							4479.21588252476	4035.61499647286	1700.2712503744	2257.08589884869
482	0	2	79	A77															1946.09899902344			214348.702568054				06/10/2005 10:19:42	2.06806107369475	0.634076547765072	0.64090184035234							3536.4652950055	1026.76748246361	1114.74617833911	1660.29824463455
483	0	2	79	A77															1389.77209472656			132935.382804871				06/10/2005 10:20:01	0.827914940230286	0.734213750810438	0.389182655612218							1161.54432596877	975.431906291866	555.369439727756	1362.16631454302
484	0	2	81	A79															1223.74987792969			943536.610229492				06/10/2005 10:20:20	1.08149058833602	0.998333438650235	0.683363366383211							61630.5614916954	53873.2744781368	39609.8781772428	55329.0799416494
485	0	2	82	A80															1170.75354003906			898784.888305664				06/10/2005 10:20:39	1.68044971503859	1.66166180791678	1.16478521433076							56388.0540889672	52799.3528678424	39754.4609017554	32579.2929366869
486	0	2	82	A80															1144.77124023438			1135567.6751709				06/10/2005 10:20:58	0.814539263135379	1.02446587727862	1.34458829924663							52413.0341393951	62423.6488436895	88002.5058363384	62475.1555779196
487	0	2	82	A80															1213.7939453125			587401.277709961				06/10/2005 10:21:17	1.19934531999261	1.66876430393541	1.2833392187718							33307.8180774794	43885.5267822606	36251.1542093435	26963.8565206351
488	0	2	83	A81															1353.77612304687			630233.870727539				06/10/2005 10:21:36	1.01246270495138	1.25850405315408	1.46796345116252							34822.8301867542	40988.6886740905	51354.523794982	33393.7428753275
489	0	2	83	A81															1402.90673828125			452968.823120117				06/10/2005 10:21:55	0.845205349333042	0.868496866537957	0.810147172666133							27246.4254851494	26511.8435676932	26563.7663194778	31298.7768459961
490	0	2	83	A81															1254.75146484375			548443.905395508				06/10/2005 10:22:14	1.55410836834618	0.971226884009364	0.659093061693616							53101.9210293584	31424.9072289868	22906.2558098986	33174.8525999233
491	0	2	83	A81															1971.99597167969			192594.457397461				06/10/2005 10:22:33	1.21160517360261	1.79187492414904	1.09921376404858							11589.5198925315	16230.6679657745	10694.609145827	9287.19136747204
492	0	2	83	A81															1155.35192871094			178528.969818115				06/10/2005 10:22:52	2.16214045795612	1.09902100357296	1.10030569907171							12756.0013472182	6139.89608258254	6602.71343136891	5728.10171795385
493	0	2	83	A81															1238.75646972656			213029.154846191				06/10/2005 10:23:11	1.0173575050418	0.591569234097139	0.647765093722854							16625.003655635	9154.15182397128	10766.7376469612	15866.0283010409
494	0	2	84	A82															1155.34460449219			1137254.35205078				05/25/2005 17:35:42	2.5044939911318	2.04125063616975	1.28531182024775							67876.4491777501	52386.5537562893	35431.2158338661	26313.5346075718
495	0	2	85	A83															1144.78173828125			1654069.39916992				06/10/2005 10:23:30	1.00986361223788	1.0943502790854	1.24671853685888							90713.7526503219	93087.4508944417	113908.795448312	87214.8579489312
496	0	2	86	A84															2252.20043945313			410624.349609375				06/10/2005 10:23:50	1.67639422434322	1.45347258099625	1.64440212609351							23974.9692566231	19683.9893704004	23920.3960382425	13885.5143440279
497	0	2	87	A85															823.570678710938			700645.743164063				05/25/2005 17:36:01	0.816864219035222	0.651899199467377	0.760516840025651							21894.3540720371	16545.77396577	20733.3525324924	26023.2978438158
498	0	2	89	A87															2458.34765625			392769.251098633				06/10/2005 10:24:09	0.746021769170522	0.956054806401897	0.441562551423218							18869.9173771554	22899.4822184596	11360.2833901084	24558.3150482257
499	0	2	90	A88															1214.82202148438			628832.686767578				06/10/2005 10:24:29	0.765597706890147	1.19031682927245	0.94755356946182							24080.0697727405	35452.2714749736	30313.7260884422	30537.7605459806
500	0	2	90	A88															1344.89379882812			372514.343566895				06/10/2005 10:24:48	0.950425231614645	1.66982043968095	0.918937653419878							18674.4158773279	31068.7096964531	18365.1106429004	19076.9586050339
501	0	2	90	A88															1508.90588378906			234003.748779297				06/10/2005 10:25:08	0.881575568095177	0.870925664684937	0.895720270446099							11434.7362525048	10697.2481422835	11817.2777134241	12593.5066128092
502	0	2	90	A88															1851.11389160156			102737.126617432				06/10/2005 10:25:27	2.69709765875064	2.889288333794	4.48635772514921							4222.02698517972	4282.91634875646	7143.26341530486	1519.86285508658
503	0	2	90	A88															2673.2880859375			266200.562149048				06/10/2005 10:25:46	0.169268760141465	0.980789821691625	1.51952059922567								541.939365430104	901.852259969027	566.539821343567
504	0	2	90	A88															1158.77612304688			128959.187896729				06/10/2005 10:26:05	1.97887102757041	2.53418797980054	0.764698049570622							5851.83275403641	7096.39232209379	2300.07941372731	2871.14075388369
505	0	2	90	A88															1756.11987304687			127537.9349823				06/10/2005 10:26:24	0.726743671424488	1.60008989324405	0.111876403287429							609.706911676607	1271.18458298297	95.4677722943497	814.554088811995
506	0	2	91	A89															1706.94262695312			620599.060424805				06/10/2005 10:26:43	1.18283013437807	0.767413847927922	1.01579472150098							49176.9838504193	30212.9766904394	42956.0059006645	40366.3588700646
507	0	2	92	A90															1778.10070800781			392895.210021973				05/25/2005 17:36:20	0.689847541119234	0.754676149965601	0.815539380354036							16343.1609307551	16930.4279976169	19651.9796870016	23001.8626029602
508	0	2	93	A91															1794.06115722656			399827.828369141				05/25/2005 17:36:39	0.989784777382639	0.860128463362682	1.43735966836336							17042.7147691661	14024.4455400515	25173.4009504153	16717.7595214857
509	0	2	96	A94															1763.02185058594			489769.812744141				06/10/2005 10:27:03	0.906790117890928	1.02854795542732	0.75791521862113							36632.9002408864	39347.1648889669	31143.2251438683	39223.3418541974
510	0	2	99	A97															1505.81726074219			1127528.96655273				05/25/2005 17:36:59	1.14764396156657	1.2749052298583	1.17336989982981							61175.3589529223	64353.4194603452	63618.3976879248	51754.6550993689
511	0	2	99	A97															2408.24096679688			243243.039794922				05/25/2005 17:37:18	1.22036708851721	0.614472530715131	2.06045324790828							10135.9833638973	4832.83814523521	17406.7062382758	8064.09194005404
512	0	2	99	A97															1202.76208496094			506993.104309082				05/25/2005 17:37:37	1.10192326785793	0.455669842269223	0.265220387088303							48384.1672060556	18946.3946168593	11845.0597130816	42631.6346240603
513	0	2	100	A98															1820.07556152344			1074145.27148438				06/10/2005 10:27:22	1.14940582371774	1.26200938051582	1.12777845121863							70425.567484778	73222.3933789381	70284.4397255328	59489.0495508808
514	0	2	100	A98															1947.12158203125			925055.543457031				06/10/2005 10:27:41	0.947642771625671	0.852191695829184	1.00397111148494							65268.1360467681	55579.9599000697	70332.5243848229	66870.8162242952
515	0	2	100	A98															1763.01818847656			726282.708740234				06/10/2005 10:28:00	0.809694403645685	0.912786484863587	0.798978940060945							44351.5450990273	47345.7709840458	44514.4879242139	53182.3697319317
516	0	2	100	A98															2094.06567382813			117632.252746582				06/10/2005 10:28:19	0.816156885885531	0.879862534714919	1.05756893730565							7412.13145486369	7566.73744244904	9769.14562006712	8817.5825099383
517	0	2	100	A98															1887.08117675781			168239.782104492				06/10/2005 10:28:38	0.63254003126334	1.18541002535041	1.11433028702715							6230.51523023873	11056.7863415675	11164.2181482914	9563.48133596449
518	0	2	100	A98															1505.82177734375			196912.702514648				06/10/2005 10:28:57	0.93530202224306	1.01850526196586	0.884973762601885							13505.4063198125	13926.5465083066	12997.643161032	14019.6073300049
519	0	2	100	A98															2408.14892578125			147444.69833374				06/10/2005 10:29:17	2.72823395744228	1.50491015939427	2.53592289171327							3670.08604787632	1917.03298697919	3469.8373198585	1306.09481373991
520	0	2	100	A98															1202.79064941406			249078.299568176				06/10/2005 10:29:36	0.57880125592932	0.41251413439485	0.123480285831092							3509.24897525182	2368.36113747389	761.483988825056	5886.6035136594
521	0	2	101	A99															1060.54138183594			1571456.74121094				05/25/2005 17:37:56	1.09966970916007	1.21929465409592	1.00503611595549							92630.5537402887	97257.934677932	86109.7045942465	81784.7002378031
522	0	2	102	A100															2282.22778320313			449168.096069336				06/10/2005 10:29:55	1.87325941105345	2.1188268791363	1.34850465908557							37839.6725949581	40529.31801629	27706.4147642331	19612.3445933597
523	0	2	102	A100															1187.79809570312			1263079.30517578				06/10/2005 10:30:14	1.21145717308812	1.26025527561251	1.12905610590044							76417.6457320977	75278.0720074078	72440.1840323582	61244.2973621382
524	0	2	102	A100															2032.14562988281			382744.549316406				06/10/2005 10:30:33	1.28011476006579	1.03141160427342	0.853990293697417							27857.8368609474	21254.6948505447	18902.9616543402	21128.9810695829
525	0	2	102	A100															2658.53833007812			130560.723876953				06/10/2005 10:30:52	1.21335538433414	1.43364778927954	0.533707956213031							3727.54133825016	4170.62643353389	1667.69473223025	2982.73393412615
526	0	2	102	A100															1819.07019042969			179404.590820313				06/10/2005 10:31:11	1.69785584734811	0.999811714921382	1.83622022501102							15003.445110274	8366.28732515491	16504.1582346079	8579.66335369365
527	0	2	102	A100															1899.15515136719			114870.777740479				06/10/2005 10:31:31	2.7104848282522	1.99927177888411	1.51803636340889							7547.83977555823	5271.95752723637	4299.68163317665	2703.6829365652
528	0	2	103	A101															1804.04382324219			787416.881713867				05/25/2005 17:38:16	0.753250067756883	1.05291717517311	0.652848441764016							37892.0100820555	50156.4800145919	33404.0611277366	48841.4482450918
529	0	2	105	A103															1076.67517089844			1161258.45617676				05/25/2005 17:38:35	1.16163995229913	1.01875121036519	0.86925304342482							69635.5246908056	57829.8179370973	53000.9879450025	58202.1972347868
530	0	2	106	A104															1158.74206542969			1337862.18994141				05/25/2005 17:38:54	1.40462197029153	1.65711538490816	1.53041513030522							70054.6473240958	78262.6625223493	77636.3622345239	48423.6545058088
531	0	2	107	A105															1141.74938964844			10184097.4328613				05/25/2005 17:39:13	0.912571224463876	1.0615044816035	1.16304738301899							504944.100016958	556189.440303704	654564.387630861	537225.476977418
532	0	2	107	A105															1190.75158691406			693569.897644043				05/25/2005 17:39:32	0.823674937930136	1.01910728331842	1.12086635020325							34488.6914889732	40407.7944517779	47736.7809773571	40653.7801231659
533	0	2	107	A105															1164.73742675781			249070.126586914				05/25/2005 17:39:51	1.36246740077177	1.73455137346606	1.01006421939799							10567.9141951663	12740.154686253	7968.75690710669	7530.83663989359
534	0	2	108	A106	tubulin alpha chain - chicken (fragment)		gi|71575	709.714416503906	100	48894.41015625	5	AVFVDLEPTVIDEVR	25	39	(N-term)_iTRAQ[0]	43.7000007629395	99.626	1846.00817871094	1846.16259765625	0.15441894531	83.6501956442192	543893.3671875	21.1756598306961			05/25/2005 17:40:10	1.36948803752616	1.77410283919793	1.17220422208285	0.956026837620463	1.08390698722431	1.0707234451538	25	25	25	35136.7323082544	43102.8803810506	30590.3778450631	24910.5430510225
535	0	2	109	A107															1114.63586425781			601730.955200195				05/25/2005 17:40:29	1.52356224205153	1.24183486307379	0.961940790816777							25502.3996540645	19683.8057070792	16377.5004718322	16251.7792503131
536	0	2	109	A107															1174.75500488281			801449.43737793				05/25/2005 17:40:49	0.910391941995818	1.17779390072957	1.08796731149305							48300.5909371767	59172.1998584687	58710.8434002674	51511.4894323442
537	0	2	109	A107															1142.76318359375			3659775.70300293				05/25/2005 17:41:08	0.82905678705544	0.984711827985749	1.21068080461629							170562.834563365	191837.566105198	253342.595576857	199746.967302194
538	0	2	110	A108	vacuolar protein sorting 26 [Mus musculus]		gi|19526826	31.8899993896484	94.325	42360.62109375	6.13000011444092	VNLAFK	52	57	(N-term)_iTRAQ[0], Lysine(K)_iTRAQ[6]	31.8899993896484	94.325	979.618530273438	979.653076171875	0.034545898437	35.2646437051395	755016.150024414	19.000464096712			05/25/2005 17:41:27	1.14885155644508	0.985306942722331	0.934435205992499	1.14885154842948	0.985306958341467	0.934435220548915	1	1	1	40148.6847722165	32606.4354524871	33215.0592614753	33930.2823980725
539	0	2	110	A108															1141.79052734375			8011939.26879883				06/10/2005 10:31:50	0.922090033240776	1.06820888194411	1.27552929514711							379392.353329836	416193.991081624	533806.81770953	399480.250907796
540	0	2	111	A109															1140.75280761719			9229728.671875				05/25/2005 17:41:46	0.993203878721648	1.14667039382735	1.25343644477684							459438.932016961	502287.489918534	589752.971768405	449127.300967944
541	0	2	112	A110															1190.78247070313			1169343.0222168				06/10/2005 10:32:09	1.03629588200869	1.28009361426694	1.28321670390447							57247.0899235007	66963.1305525893	72102.1275495705	53635.1760921337
542	0	2	112	A110															1164.77160644531			944655.76940918				06/10/2005 10:32:28	1.13665297465927	1.3270774355648	1.32432507282202							38303.9326473545	42348.3128186241	45392.9603633618	32718.6624014464
543	0	2	112	A110															1180.74780273438			556742.010070801				06/10/2005 10:32:47	0.765369548894874	0.784415470044451	0.790886512576048							24492.7207563677	23770.393831329	25742.9583606499	31070.333877063
544	0	2	113	A111															1235.35034179688			1820324.36547852				05/25/2005 17:42:05	2.01041577920857	1.65324125019325	0.717236123805038							107928.496701376	84044.8007518134	39164.3417534755	52123.1089757853
545	0	2	114	A112															1141.7587890625			9993952.10205078				05/25/2005 17:42:24	0.982372131912123	1.12955072699527	1.21672828054946							501634.632285506	546187.294123502	631951.157795383	495782.903551765
546	0	2	115	A113															3139.71020507812			233162.748901367				06/10/2005 10:33:06	2.00887659301492	0.367792001268421	1.32388569134395							6597.99151426766		4422.69933012411	3188.88283300058
547	0	2	115	A113															1763.99487304687			279695.166748047				06/10/2005 10:33:25	0.910920152210767	1.11459447692912	0.917806027002128							19843.0136065805	22991.5675496305	20335.5844436769	21149.8547198235
548	0	2	115	A113															1206.77026367187			419097.989562988				06/10/2005 10:33:44	1.11433262616005	0.778145065470762	0.899338330540597							34220.5312341689	22628.5561507655	28091.4034933773	29816.1777826634
549	0	2	115	A113															1250.77673339844			193704.172668457				06/10/2005 10:34:03	1.77556704398219	1.17583237322363	0.570681986547689							19145.7251317462	12006.1712187578	6259.034444012	10469.231722235
550	0	2	115	A113															2167.35668945313			127832.537536621				06/10/2005 10:34:22	1.28036146834866	1.3150905371774	1.78082106052146							4089.34695876024	3977.41943858301	5785.22267853424	3100.99761451344
551	0	2	115	A113															1649.94738769531			236399.537704468				06/10/2005 10:34:41	0.651879510792849	1.14210966081314	1.15965709248347							1106.49595479925	1835.75483223514	2002.12192323865	1648.02034178187
552	0	2	115	A113															1293.81604003906			208303.988853455				06/10/2005 10:35:00	0.327244228695222	0.538128418264645	0.250120769844135							916.36519610263	1426.94387936491	712.401425741942	2718.79622660443
553	0	2	115	A113															1174.77490234375			260253.786506653				06/10/2005 10:35:19	1.68354027848168	2.1444580757397	1.81179893971229							4342.29634652716	5237.66700027278	4753.18132568752	2504.24039257694
554	0	2	115	A113															1235.36645507813			169779.111946106				06/10/2005 10:35:38	0.818059009654054	1.67233156189832	0.335264253766607							1195.18149050956	2313.64108757114	498.212833867473	1418.49985257987
555	0	2	115	A113															1620.95520019531			221419.18421936				06/10/2005 10:35:57	1.4200736060673	0.753162840305253	0.639097681079162							8739.72471142433	4389.34944773601	4000.66855311847	5975.39976968295
556	0	2	115	A113															1142.79602050781			286689.773986816				06/10/2005 10:36:16	0.746902892374889	0.862997029808996	1.02183340728779							6288.84907958134	6880.82809170489	8751.15873873767	8174.98754648516
557	0	2	116	A114															1224.7763671875			1387698.16296387				05/25/2005 17:42:44	1.27924043525982	0.937634238304721	0.870985465028624							99171.7865144187	68832.5392677296	68679.2112812245	75268.9792975028
558	0	2	116	A114															1224.78771972656			825278.270935059				06/10/2005 10:36:35	1.19410900186399	0.800264051968288	0.912550207206802							65688.6891964199	41687.3518132987	51060.1192254869	53410.5059214763
559	0	2	117	A115															1293.78576660156			807668.047363281				05/25/2005 17:43:03	2.12362779932508	1.58000654001796	0.778640210725375							63678.1167803239	44863.6980708098	23748.0016403283	29113.3296295297
560	0	2	118	A116															1658.91296386719			467752.051452637				05/25/2005 17:43:22	0.984413155624127	1.50764170678541	0.906546720594139							23930.4308296718	34705.2859411048	22415.1543023047	23602.2375387413
561	0	2	119	A117															1156.76904296875			877875.913818359				06/10/2005 10:36:54	1.08442620320486	1.23335767206538	0.891469911627813							48774.5081323603	52529.868120456	40782.8919069841	43668.971537874
562	0	2	119	A117	filamin [Gallus gallus]		gi|45383035	155.437194824219	100	292619.875	5.94000005722046	SAPGVVGPAEADLDFDILR	794	812	(N-term)_iTRAQ[0]	25.8199996948242	77.041	2086.09399414063	2086.25073242188	0.15673828125	75.1348125684857	214157.905395508	10.3868930254905			06/10/2005 10:37:13	1.88301880104999	1.77960230947374	2.17030845540745	1.37209892900991	1.34113547021337	1.42622877379094	4	4	4	17377.6256288099	15551.8878813179	20372.0942202257	8960.16173545142
563	0	2	119	A117															1658.91369628906			149742.639099121				06/10/2005 10:37:32	1.16702689253157	1.57848446650804	1.02882351822335							9885.21076634613	12661.0509784065	8863.89057652019	8224.03856133284
564	0	2	119	A117															2548.44311523437			143560.262023926				06/10/2005 10:37:51	2.52082278018461	4.37111344388322	1.30230695669259							2425.02864528432	3981.9060727739	1274.28435702007	934.016668125328
565	0	2	119	A117															1618.94128417969			353130.962738037				06/10/2005 10:38:10	0.988313814371999	1.17645275357687	1.17253061776828							18560.632890501	20921.6908770687	22397.5513148683	18233.833444965
566	0	2	119	A117															1885.09265136719			134520.029411316				06/10/2005 10:38:29	2.55450380018252	1.54599637137136	1.21994245982643							1175.92507011659	673.916270716973	571.203521875926	446.944054765417
567	0	2	120	A118															1498.95043945313			527316.278076172				06/10/2005 10:38:48	1.24777155894468	1.01293491318854	0.877045716741035							34526.1476399062	26541.1023476882	24683.8958909775	26865.3875161677
568	0	2	123	A121															1763.95727539063			628672.775024414				05/25/2005 17:43:42	0.978493460716247	1.11767939255688	0.821394882249873							42397.939641353	45859.4079457073	36200.7235034969	42069.4556922445
569	0	2	123	A121	PREDICTED: similar to candidate tumor suppressor protein DICE1 [Gallus gallus]		gi|118084887	60.810001373291	99.993	109131.2578125	8.72999954223633	THLGTTYLDIAK	18	29	(N-term)_iTRAQ[0], Lysine(K)_iTRAQ[12]	24.7900009155273	70.896	1620.92065429688	1620.93640136719	0.01574707031	9.71489274830027	1293624.37506104	26.0315960544154			05/25/2005 17:44:02	0.98946540702169	0.985811020902356	1.20153322864201	0.975483899393824	1.12428931710664	1.36291888707319	2	2	2	83666.9172999944	78935.2878124612	103339.74161851	82098.1216369411
570	0	2	125	A123															1185.7158203125			1363266.06860352				05/25/2005 17:44:21	1.36430918125481	1.3405112178083	1.18593553209412							83169.6140350498	77383.2048638967	73534.5431574728	59187.766615684
571	0	2	125	A123															1221.74853515625			6426910.41149902				05/25/2005 17:44:41	1.35453939198006	0.873525870667021	0.75335768576609							485278.385779693	296346.263618239	274523.144787779	347839.883736036
572	0	2	126	A124															1743.08178710938			656813.694946289				06/10/2005 10:39:08	1.01122942385024	1.08736874423296	0.747703645592494							36773.7668846007	37444.6384432497	27656.4448464021	35307.6236901185
573	0	2	126	A124															1185.74060058594			1395379.90515137				06/10/2005 10:39:27	1.20555300981215	1.32567006401152	0.995965585613488							85786.0295309899	89328.5080654141	72086.3475348712	69089.2255282457
574	0	2	126	A124															1221.76013183594			8853221.82983398				06/10/2005 10:39:46	1.19330614158106	0.760386326576841	0.704717389183772							595324.114956072	359219.805367968	357597.949883708	484374.941676067
575	0	2	128	A126															1178.72534179688			1704325.77966309				05/25/2005 17:45:00	1.38667551368092	1.14547189325303	1.0259347158082							117683.926878098	92055.7917002476	88560.5823555589	82399.0819738173
576	0	2	128	A126															1220.7333984375			7555490.13916016				05/25/2005 17:45:34	1.2644653953959	0.900527655633556	0.695671928153797							551952.197566952	372233.922133652	308871.210684785	423813.305032247
577	0	2	129	A127															1175.72875976562			1239238.10498047				05/25/2005 17:45:53	1.60822561030371	1.41784041397253	1.03031881084402							101436.655945328	84683.6710045923	66099.4752438875	61238.9898075151
578	0	2	130	A128															1270.75219726563			1534625.30322266				05/25/2005 17:46:13	1.19477013847549	1.17855629233823	0.765536470054803							94845.4284868534	88594.4975904389	61812.5075168785	77074.7476999624
579	0	2	130	A128															1205.322265625			438915.394042969				05/25/2005 17:46:32	1.02806125010764	0.928185663816416	0.759346781144883							29713.7461526524	25403.7394911542	22323.2286849235	28061.9914033582
580	0	2	130	A128															1222.76635742188			4999201.45239258				05/25/2005 17:46:51	1.22103081472285	0.685793455171961	0.729609567230417							361872.97352412	192462.993472269	219937.091788311	287746.19747446
581	0	2	131	A129															1141.74340820312			4036076.13696289				05/25/2005 17:47:10	0.891978022605934	1.09837829583685	1.1578762345301							208016.949907813	242560.951805455	274653.503583122	226425.136680688
582	0	2	131	A129															1176.73266601563			920284.213684082				05/25/2005 17:47:29	1.38214026490672	0.982490907702394	0.696695394924285							72807.6663292459	49009.2331561434	37329.0007785998	51145.2210837252
583	0	2	133	A131															1141.78881835937			4425001.39038086				06/10/2005 10:40:05	1.0680791230856	1.24351466683673	1.28080146169497							228869.560308997	252324.775941927	279154.643647791	208048.542337293
584	0	2	134	A132															1280.31884765625			835449.458129883				05/25/2005 17:47:48	1.51501780780059	0.817126774328837	0.888381706010195							36865.2400010349	18828.3882169787	21987.5767202099	23625.412298539
585	0	2	134	A132															888.074523925781			407456.79876709				05/25/2005 17:48:07	0.995936711040665	1.32609959524071	0.748936670917193							9385.98450655577	11834.4644587044	7179.12674753817	9150.14887609952
586	0	2	134	A132															2052.51806640625			271203.249328613				05/25/2005 17:48:26	2.11611879357122	5.36052754846047	2.43724772681371							2771.70824516418	6648.74041296552	3247.02458275972	1271.70839398183
587	0	2	134	A132															1254.74475097656			1356217.17303467				05/25/2005 17:48:45	1.34620808376341	0.716963295169442	0.634031829172177							122116.964542885	61586.4405544466	58499.6543564218	88073.220028964
588	0	2	136	A134															1221.77124023438			16404944.7329102				05/25/2005 17:49:05	1.26533068238826	0.833604871650644	0.717456751263507							1010813.71764456	630596.719680476	582963.343899851	775616.708662997
589	0	2	137	A135															1221.78515625			19527520.168457				06/10/2005 10:40:24	1.22194023332409	0.778428281717811	0.76008123098975							1141333.61425368	688502.664419768	722106.218876524	906865.148652544
590	0	2	140	A138															1276.75549316406			907162.176269531				05/25/2005 17:49:24	0.952500278464572	0.876902208466086	0.630107347854632							56777.8242685284	49498.1735649291	38203.8043402565	57875.3597205962
591	0	2	143	A141															1180.75402832031			615516.802124023				06/10/2005 10:40:43	1.16811777458183	1.10194384456311	0.961393914875794							41525.0211649859	37094.2904950833	34761.8620796312	34514.6360708096
592	0	2	145	A143															1141.77856445313			1770496.22229004				06/10/2005 10:41:02	0.725374417786083	0.970255848149388	1.16926999067858							78088.262725438	98908.626350051	128031.479084529	104521.009181936
593	0	2	147	A145															2159.23999023438			292797.622680664				05/25/2005 17:49:43	1.05734013979204	1.27543186916501	1.05440397447978							19477.8164431344	22248.8305793989	19756.5458424266	17885.6866372559
594	0	2	148	A146															1236.75231933594			2710445.82397461				05/25/2005 17:50:02	1.35652198383981	0.827621746256016	0.729834189011337							191407.038217915	110582.737208342	104745.097151229	136997.024676872
595	0	2	148	A146															1244.73999023438			832679.051025391				05/25/2005 17:50:21	1.49577535580473	1.02870381971255	0.967200137788099							41349.7231058629	26929.0454864975	27195.7484178804	26840.234166407
596	0	2	148	A146															1260.7177734375			354928.049316406				05/25/2005 17:50:41	1.2432573602892	0.881546056139069	0.453834362246981							22659.6883278655	15214.6608254474	8413.34507102685	17695.9124692204
597	0	2	149	A147															1258.75427246094			2410333.66943359				06/10/2005 10:41:21	1.37451307719383	1.03458854849274	0.784908163285705							158026.016819114	112634.584100106	91786.1167710791	111624.566617663
598	0	2	149	A147															2252.33740234375			304580.748291016				06/10/2005 10:41:41	1.12378738618703	0.896588594625727	1.67298795086747							17622.1690882308	13313.5169728511	26683.7250605792	15224.929116479
599	0	2	151	A149															1367.82971191406			992771.642578125				06/10/2005 10:42:00	1.19876927512728	1.20935486602566	0.83265029658467							78387.984269354	74884.5156686371	55380.2571110714	63488.3385304151
600	0	2	151	A149															2035.19018554687			854737.143188477				06/10/2005 10:42:19	0.980574296160134	0.860316199432671	0.804729922073235							48362.7807682606	40180.3055556677	40370.0550974032	47886.249888776
601	0	2	151	A149															1236.76232910156			2274880.01123047				06/10/2005 10:42:38	1.17215785805943	0.984115021276181	0.653548828809919							152057.619198098	120890.540451823	86234.0050241333	125951.154106846
602	0	2	151	A149															1205.33142089844			365658.477661133				06/10/2005 10:42:57	1.10766382130453	0.898715369856332	0.830646032610794							29796.1569893147	22892.7954217778	22727.2406775173	26117.5449746041
603	0	2	151	A149															1270.75280761719			807808.15411377				06/10/2005 10:43:16	1.199804633612	0.725020691801292	0.680281198671079							78747.4893005611	45061.0137517592	45414.3479081277	63724.4725737025
604	0	2	151	A149															1445.974609375			236217.39654541				06/10/2005 10:43:35	1.1281666537992	0.762862923381922	0.955320575641322							16211.818092276	10380.7646861635	13963.2343827623	13952.0663088297
605	0	2	151	A149															1178.75903320313			361512.034973145				06/10/2005 10:43:54	1.67143526874959	0.789997586663929	0.875284810181449							32634.456096439	14606.1903762201	17382.5962099443	18956.8810657526
606	0	2	151	A149															1254.76403808594			166531.460998535				06/10/2005 10:44:13	2.20793478941925	0.906774072912263	0.948313405031105							16055.7486950278	6244.07036864451	7014.14342670681	7060.32004009449
607	0	2	151	A149															1222.77844238281			1959577.95330811				06/10/2005 10:44:32	1.21248510625095	0.69312063841575	0.726333121401576							147061.210732122	79607.6732222543	89605.7762515621	117761.083510216
608	0	2	152	A150															1252.76123046875			2321169.61376953				06/10/2005 10:44:51	1.68726878268511	1.33623195469585	0.858892259509394							169374.331522231	127019.252139652	87696.1332648135	97463.8114734439
609	0	2	152	A150															2778.49291992188			258255.243835449				06/10/2005 10:45:10	1.05963545300021	1.48071142102492	1.05395992257868							10759.8378785327	14237.8380571799	10885.5851012314	9858.91939129965
610	0	2	152	A150															2675.38232421875			201448.674316406				06/10/2005 10:45:29	0.54551944492223	0.379845574621214	1.0261540481079							3153.88152976323	2079.53668727275	6034.28941814823	5613.26064463873
611	0	2	152	A150															2354.35424804688			143504.20513916				06/10/2005 10:45:48	0.987454749612831	0.746608134230384	0.761506344729155							4394.0422504986	3146.03911536926	3446.66429096773	4320.43120131042
612	0	2	152	A150															2159.23364257813			127617.868347168				06/10/2005 10:46:08	0.782819643788792	1.6754462131252	0.775906598518953							3905.96236300475	7916.28105302874	3937.80510267933	4844.47152379856
613	0	2	153	A151															1221.74877929688			18079594.0732422				05/25/2005 17:51:00	1.2879938310172	0.802201413158404	0.682313123158855							1230588.1478854	725782.919070082	663072.631165428	927639.030675031
614	0	2	154	A152															1294.720703125			953210.07434082				05/25/2005 17:51:19	1.32084391474062	1.15176289102948	0.862693831048868							62040.3606269423	51228.3385574501	41215.2500970949	45603.9942545853
615	0	2	154	A152															1445.9638671875			432498.993408203				05/25/2005 17:51:38	2.00108292395453	1.74163659675513	1.85060258633412							26707.8802482338	22011.8351454038	25122.6780133533	12958.4901425338
616	0	2	154	A152															1272.72644042969			1070275.03521729				05/25/2005 17:51:57	0.93588832227036	0.584280261028714	0.66122998674213							88503.6769077887	52321.8240000667	63601.631948986	91815.7854937339
617	0	2	156	A154															2651.69848632813			419637.198547363				05/25/2005 17:52:16	0.657137311830537	0.358334277126305	0.725856502793856							11821.6738938395	6104.29589138913	13281.6506637153	17466.3804835513
618	0	2	157	A155															1358.76452636719			691543.735229492				06/10/2005 10:46:27	0.851753645547008	1.33052660605851	0.908467377964427							36444.6478061398	53909.7968609439	39537.3472095517	41543.1883821261
619	0	2	157	A155															1266.77770996094			1886808.89819336				06/10/2005 10:46:46	1.22500718551459	0.967383368819831	0.609050014167997							152971.130991678	114391.520739939	77357.4654899252	121241.390862321
620	0	2	157	A155															2557.49096679688			141907.813232422				06/10/2005 10:47:05	0.714872656637167	0.406890619430996	0.987377029597832
621	0	2	157	A155															2675.45581054687			136303.765533447				06/10/2005 10:47:24	2.14451731009372	0.940806585858549	0.833633763957621							2715.96881011007	1128.28794071571	1073.86317903196	1229.63237871656
622	0	2	157	A155															1221.78015136719			2696923.2401123				06/10/2005 10:47:43	1.25964525842517	0.71182158009319	0.762586290039843							185404.894025271	99212.9728447261	114166.940772477	142906.836659225
623	0	2	157	A155															1970.08923339844			189220.896621704				06/10/2005 10:48:02	1.22324612910987	1.64657973120608	2.53941113881671							2116.97457437316	2698.41618040707	4470.05889539656	1680.28078211038
624	0	2	157	A155															1702.05737304688			141207.253921509				06/10/2005 10:48:21	0.51518101398825	0.789842174594553	0.701677543735856							473.267005869483	687.085959503087	655.635392597648	891.921118781609
625	0	2	157	A155															2651.6552734375			109955.320793152				06/10/2005 10:48:41	0	2.72623932375001	0								212.829753546294
626	0	2	157	A155															1728.07043457031			110372.577636719				06/10/2005 10:49:00	0.674831060048828	0.462508018360955	0.681138292319876							2510.31172357244	1629.20686964418	2577.18930390623	3611.7082341553
627	0	2	158	A156															1275.75317382812			3033831.43432617				05/25/2005 17:52:36	0.917741853424806	0.656189845227682	0.649714720030866							223989.558507664	151656.530503465	161290.346573103	236966.690971897
628	0	2	158	A156															1078.71362304688			338779.773193359				05/25/2005 17:52:55	1.27584649030776	0.898477147088043	1.09962576048465							21984.50722491	14660.5317498092	19272.6595935386	16730.093980937
629	0	2	158	A156															1728.07104492188			196943.600143433				05/25/2005 17:53:14	1.88797976081299	1.01203452328705	1.20087828134305							3733.7535171338	1895.25658151376	2415.60396548857	1920.12003308932
630	0	2	163	A161															1973.07214355469			833605.363891602				06/10/2005 10:49:19	0.96871260711131	1.31481558475817	0.938413209681464							51581.0535217872	66295.5648045169	50823.8782571271	51698.188383673
631	0	2	163	A161															2782.47387695313			224548.088928223				06/10/2005 10:49:38	3.4613530065013	2.34261159273525	3.38589333717714							13542.3284044224	8679.04842765044	13474.0810091288	3798.6345725496
632	0	2	163	A161	myomesin (M-protein) 2, 165kDa [Gallus gallus]		gi|45384088	35.1500015258789	97.321	179677.703125	5.92000007629395	TLDLSGQAFDDALTEFQR	1303	1320	(N-term)_iTRAQ[0]	35.1500015258789	97.321	2171.07397460938	2171.26782226563	0.19384765625	89.2865275513595	190405.146362305	14.5315001457185			06/10/2005 10:49:58	0.936598866177719	0.889337083237749	0.8821999767318	0.936598884905511	0.889337062924245	0.88219996965473	1	1	1	11276.9677662137	10139.80232304	10803.9903213252	11690.1148986262
633	0	2	164	A162															1778.11157226562			147672.134460449				06/10/2005 10:50:17	1.97351437357493	3.09765324469653	4.23882251226056							5627.22591120766	8363.94624463052	12293.5616146414	2768.43368758318
634	0	2	164	A162															1626.91076660156			271524.945861816				06/10/2005 10:50:36	0.886231988897385	0.82383409691939	0.947092565982234							15436.1675607731	13588.0207115325	16778.8782609659	16911.1106279636
635	0	2	173	A171															1536.87915039062			719036.691040039				06/10/2005 10:50:55	1.10775722929653	1.05092422663946	0.743693943558575							58087.7607577529	52183.8144462364	39665.4805298487	50911.9944331407
636	0	2	173	A171															1221.77905273437			10828099.4458008				06/10/2005 10:51:14	1.23027483354988	0.74143459573406	0.716821617491675							760091.265445394	433771.30959826	450456.780851896	599851.390712874
637	0	2	173	A171															2142.255859375			245491.145751953				06/10/2005 10:51:33	0.560382417365088	1.25552087427454	1.11177037712894							13340.5633473354	28303.3591374576	26920.5048657277	23113.7141205539
638	0	2	174	A172															2294.3515625			712713.012451172				06/10/2005 10:51:52	1.0330538239402	0.661271614607192	0.927573150734511							50619.5731913741	30683.138861059	46229.8124629622	47574.6495425162
639	0	2	174	A172															1890.14587402344			1546548.0871582				06/10/2005 10:52:11	0.888544664499634	0.841747677725849	0.663659707521859							88478.5896813818	79371.6174208522	67217.5706850911	96680.5242049173
640	0	2	175	A173															2142.2841796875			444524.18359375				05/25/2005 17:53:33	0.790747597410861	1.28397707308806	1.3974954189196							20946.7482235696	32207.7492100893	37653.6912837983	25719.2796084837
641	0	2	176	A174															1221.76928710937			10864513.0012207				06/10/2005 10:52:30	1.19277828325312	0.787260131836631	0.65439455661499							731601.538409367	457254.007678	408256.396478189	595518.085187403
642	0	2	177	A175															1221.74255371094			8447429.46459961				05/25/2005 17:53:53	1.29699489298249	0.752219696237657	0.652644345316297							642900.356285273	353081.104638741	329048.877078654	481266.318747237
643	0	2	177	A175															1890.13208007812			600003.315429688				05/25/2005 17:54:12	0.871186193419364	0.659228645703821	0.691101713483347							37462.8803153346	26844.2099472708	30228.0814387703	41751.3237045863
644	0	2	178	A176															1424.95446777344			739072.10534668				06/10/2005 10:52:50	1.42880063862152	1.39545519524027	1.04154627789543							61455.3258258158	56836.6094056446	45566.4184682808	41760.7181270103
645	0	2	178	A176															2053.20849609375			651803.119018555				06/10/2005 10:53:09	1.18850657144433	1.02757213460794	1.09288371744601							54902.7964726205	44949.9872074614	51350.5698142046	44851.0842992809
646	0	2	178	A176															2787.60791015625			218884.321044922				06/10/2005 10:53:28	0.515092707085958	0.96654289566655	1.18030945542538							6316.2211677106	11223.2189665369	14721.3028488598	11905.6194356448
647	0	2	180	A178															1228.81665039063			4620039.2355957				06/10/2005 10:53:47	1.2656640761818	0.803172203180451	0.645840840821803							405021.155019735	243384.154039268	210214.753229846	310698.618836259
648	0	2	183	A181	PREDICTED: similar to Phosphopantothenoylcysteine synthetase [Gallus gallus]		gi|118101250	33.7099990844727	96.268	135482.734375	5.94999980926514	LTPGPPPGVAADPDALPALLPALR	104	127	(N-term)_iTRAQ[0]	33.7099990844727	96.268	2463.40942382813	2463.62670898438	0.21728515625	88.2050519691281	496874.541748047	30.5860091440346			06/10/2005 10:54:06	1.85293343468026	1.89627398824073	1.07426167007232	1.85293346697265	1.89627397683311	1.07426169363744	1	1	1	32043.7243048438	31053.3624064521	18896.0783944127	16790.4848429359
649	0	2	183	A181															2387.50146484375			488422.014282227				06/10/2005 10:54:25	0.772592550984237	1.1410015496902	0.964948842157565							20879.8064369199	29200.2494389544	26525.2004296913	26239.5280900548
650	0	2	184	A182															1166.755859375			664814.644897461				06/10/2005 10:54:45	0.949188311293038	0.930902268273822	0.900714707175338							41840.4809329689	38857.3116211517	40384.05954553	42798.0867539387
651	0	2	187	A185															2071.24389648438			481169.829345703				06/10/2005 10:55:04	0.899998173779076	0.821294874573801	0.989525720571393							38701.5863031633	33443.4156104318	43280.5387749229	41751.0311953138
652	0	2	187	A185															1344.91796875			424247.248168945				06/10/2005 10:55:23	1.05742347915622	1.11003263884201	1.19256973859938							25653.4463868141	25500.9813140136	29427.8807156078	23554.6598649313
653	0	2	187	A185															1958.12023925781			438122.828674316				06/10/2005 10:55:42	0.87897122218498	0.857327867377334	1.0464782572315							25643.1824542444	23684.7378443947	31053.1676922999	28325.4836750488
654	0	2	187	A185															1328.92053222656			148533.825866699				06/10/2005 10:56:01	1.57783880606993	0.910711514553186	0.979276284242211							9589.67762185626	5241.39122777781	6053.75784314549	5900.94331703961
655	0	2	187	A185															1292.84143066406			214825.043762207				06/10/2005 10:56:20	1.22205930641365	1.08826359057432	0.96770261546006							14265.3463203512	12029.5259026159	11489.7448565863	11333.6580467089
656	0	2	191	A189															1221.78149414062			5131891.19360352				06/10/2005 10:56:39	1.29429632095962	0.828848389989217	0.763041719160579							381858.576591135	231562.540820459	228978.944620304	286450.049107154
657	0	2	196	A194															2387.54321289063			429422.959594727				05/25/2005 17:54:31	0.541377375595639	0.755057131584044	0.918267950386238							18297.1303801408	24165.0150255085	31566.813188955	32814.2852223176
658	0	2	196	A194															1328.88879394531			664261.011779785				05/25/2005 17:54:50	0.945277119222082	1.04340844547517	1.02918048002549							34019.5778298983	35558.914681532	37673.827749469	34942.1676010534
659	0	2	196	A194															1292.81494140625			487500.17956543				05/25/2005 17:55:09	0.867066705321381	1.03036871919378	0.917442036391151							26040.5091501817	29303.1293604306	28025.5426064414	29159.2956850506
660	0	2	196	A194															1956.06994628906			541576.406005859				05/25/2005 17:55:29	0.877648005103193	0.939022771652522	0.995078008903096							25953.0675680738	26294.7367326284	29929.8051161104	28711.0050637928
661	0	2	197	A195															1954.07580566406			2377920.78125				06/10/2005 10:56:59	1.44428600616643	1.29268466626638	1.3693342635							152164.427082431	128966.49723511	146739.772069493	102291.606711878
662	0	2	198	A196															1221.74658203125			6912629.25				05/25/2005 17:55:48	1.30746714025609	0.767158552991804	0.835388911913505							531504.936120831	295315.353115572	345416.961133231	394690.422270921
663	0	2	199	A197															1221.77429199219			8066989.90014648				06/10/2005 10:57:18	1.33843457440395	0.810809024487443	0.76646430909573							587407.652187159	336965.472087805	342147.067910206	426110.780014656
664	0	2	200	A198															1180.70764160156			780242.236938477				05/25/2005 17:56:07	0.975294553516131	1.05577375179642	0.575653810316455							46424.0231785836	47588.5214120001	27870.6304118054	46215.4348591058
665	0	2	200	A198															1497.90051269531			408694.727111816				05/25/2005 17:56:26	1.31157874054499	1.4970118525931	1.30079940426759							23408.2935521336	25300.260962126	23613.7058482036	17328.2799204837
666	0	2	200	A198															1330.75415039063			336645.329650879				05/25/2005 17:56:45	0.673081146981321	0.971263617078469	0.799177645316846							13669.8699711336	18679.2077954802	16508.9220822914	19718.6430675492
667	0	2	201	A199															1382.76611328125			1212608.7989502				05/25/2005 17:57:04	1.1379510403382	1.12501204022005	0.942736935807206							73243.4393358148	68568.8235273814	61718.3217567962	62492.1146273845
668	0	2	202	A200															2557.50903320313			680319.55078125				06/10/2005 10:57:37	1.42638013240245	1.17269145661019	1.51940114791927							34418.603571893	26795.7613804193	37291.4137734621	23428.1520258334
669	0	2	202	A200															1398.83081054688			655740.115234375				06/10/2005 10:57:56	1.16182504159654	0.980402048534731	0.875350010977639							56961.705480379	45516.7071950748	43651.82703668	47601.6842702186
670	0	2	202	A200															1425.89489746094			517773.143310547				06/10/2005 10:58:15	0.845896153797957	0.846454972769989	0.78893810179781							32909.8440539596	31184.372548745	31219.8015434507	37773.6404768079
671	0	2	202	A200															1972.03454589844			394244.739624023				06/10/2005 10:58:34	1.1718562689427	0.726141886994986	0.747216076655429							32330.7405553663	18970.8665776736	20968.4315055766	26786.8331908842
672	0	2	203	A201															2333.32592773437			575694.6171875				06/10/2005 10:58:53	1.03637427973132	0.82026911602104	0.736118686549785							49960.4524200953	37444.7100272491	36094.0829293523	46804.7364941433
673	0	2	203	A201															1185.78649902344			1033345.42346191				06/10/2005 10:59:13	1.05609896969171	1.5309420904528	1.21057763693928							56355.4236298329	77359.6041039167	65705.5688913429	51809.7108159172
674	0	2	203	A201															1872.177734375			816947.378356934				06/10/2005 10:59:32	0.8791846778288	0.857543684940158	0.753692255651477							39185.4741049257	36193.0867169599	34167.8365501253	43273.8029652929
675	0	2	203	A201															1956.03894042969			1339636.00006104				06/10/2005 10:59:51	1.01650516712096	0.966827398951855	0.79903175735816							75417.3029104024	67925.7951693941	60298.1350503245	72034.6540504566
676	0	2	204	A202															2028.16015625			712067.496582031				05/25/2005 17:57:24	0.994390673831905	1.04687631331726	1.26908691056644							40879.6015443656	40753.9173582585	53066.373505209	39914.406861752
677	0	2	205	A203															1221.78649902344			7270239.89282227				06/10/2005 11:00:10	1.2750927034971	0.745851649528721	0.606656160814436							556128.879337989	308042.413603827	269125.427775341	423461.328855578
678	0	2	207	A205															2334.35131835937			463660.058105469				06/10/2005 11:00:29	0.931918535208618	0.874488910765991	1.04587263372085							33865.0562139692	30092.1025521481	38657.2613743232	35282.0588141076
679	0	2	209	A207															1940.15734863281			987800.229614258				06/10/2005 11:00:48	0.974897179018689	1.10067443074246	0.86355139267275							62660.1478429272	66990.9065012014	56454.5855609425	62404.0347334522
680	0	2	209	A207															1904.18542480469			600767.218017578				06/10/2005 11:01:07	0.959779731690038	0.800969005631889	1.03978235804154							47078.2814511994	37203.9552051183	51876.4088232371	47624.3536898681
681	0	2	209	A207	PREDICTED: similar to Tsg24 protein [Gallus gallus]		gi|118087531	25.7399997711182	76.614	229681.890625	5.98999977111816	LGTMDMAITR	1219	1228	(N-term)_iTRAQ[0], Oxidation (M)[4,6]	25.7399997711182	76.614	1284.64123535156	1284.83618164062	0.19494628906	151.751542528252	378882.015625	11.9788438582196			06/10/2005 11:01:26	0.956113421928057	1.01529993763655	0.864660066636744	0.956113412474093	1.01529996463504	0.864660070598045	1	1	1	29463.8669626505	29627.7768434139	27102.1762453232	29919.9179626005
682	0	2	209	A207															2728.66259765625			130070.612365723				06/10/2005 11:01:46	0.412329806947264	0.688998312058514	0.303604089749335							1586.63956233555	2510.59165935559	1188.28222019726	3736.0580601725
683	0	2	209	A207															1347.89514160156			177587.088928223				06/10/2005 11:02:05	4.7802163666654	1.92055417862356	3.693012110515							20595.4528116245	7835.64458492478	16183.8913905411	4183.15405328558
684	0	2	210	A208															1294.84814453125			1092266.98217773				06/10/2005 11:02:24	1.2526957278474	0.954185041798398	1.05804418164826							76392.1450562203	55101.0770631475	65627.4220870704	59208.3797986284
685	0	2	210	A208															1363.88635253906			574462.66015625				06/10/2005 11:02:43	0.83816062212859	1.12092741125209	0.745854281861851							42765.4584627064	54158.6392254087	38707.783148954	49538.8530460517
686	0	2	214	A212															1622.97778320312			552187.991943359				06/10/2005 11:03:02	1.01196283068059	1.42538745493061	1.05461870677109							42478.3260917154	56657.8565976399	45027.3861706317	40755.1880815403
687	0	2	220	A218	PREDICTED: hypothetical protein, partial [Gallus gallus]		gi|118114292	141.149993896484	100	10235.150390625	7.92999982833862	QITISNCGQLS	73	83	(N-term)_iTRAQ[0], MMTS (C)[7]	60.8199996948242	99.993	1353.66076660156	1353.82751464844	0.16674804688	123.183038907623	665506.942016602	13.2498813767286			06/10/2005 11:03:22	0.873437723156868	1.13330457466446	1.09692199346059	0.963280548769157	0.923522258853276	0.829497830179842	8	8	8	47601.7034891907	58487.2991917714	60805.7608784839	52914.0030849919
688	0	2	221	A219															1513.91845703125			244394.646972656				05/25/2005 17:57:43	1.38704399576663	1.70894409900791	0.783592880258708							20087.0081619327	23435.6633868318	11542.3418787374	14060.6399585997
689	0	2	229	A227	tubulin alpha chain - chicken (fragment)		gi|71575	709.714416503906	100	48894.41015625	5	FDGALNVDLTEFQTNLVPYPR	204	224	(N-term)_iTRAQ[0]	47.7299995422363	99.852	2553.31079101563	2553.5380859375	0.22729492187	89.0196848224602	641982.448486328	25.411143092451			05/25/2005 17:58:03	0.82820411567975	0.786087126342897	0.866144983587181	0.956026837620463	1.08390698722431	1.0707234451538	25	25	25	26751.8964160224	24044.3061503467	28456.8102075852	31361.5311707056
690	0	2	229	A227															1221.80456542969			4624045.79125977				06/10/2005 11:03:41	1.25031177401843	0.753910018113117	0.678347627809085							360541.154131669	205864.003048193	198960.684979411	279973.284412396
691	0	2	231	A229															866.469299316406			197951.043701172				05/25/2005 17:58:22	1.7108038590079	1.3785495909895	1.43223857311651							7854.6403816258	5993.39434690369	6688.3637422928	4457.65192002636
692	0	2	234	A232															2034.11657714844			240958.073242188				05/25/2005 17:58:41	0.511474906588839	0.562498836782376	0.321241675279117							5893.18645196462	6137.22229564281	3764.75020201456	11186.8011514225
693	0	2	234	A232															2050.10034179688			9584.5114440918				05/25/2005 17:59:00	0.44811397836767	0.473221116711334	0.969032152974445
694	0	2	235	A233															2010.12841796875			703428.18347168				06/10/2005 11:04:00	1.11217947541054	1.18569604091289	1.13915745218667							34341.9754454799	34669.5450179199	35777.7138193687	29979.9197198655
695	0	2	235	A233															2034.11413574219			154614.53704834				06/10/2005 11:04:19	0.72023435795301	0.582120138337407	0.621017282788175							3790.11266561697	2900.78328506171	3323.99532892437	5109.2641150611
696	0	2	235	A233															2050.1064453125			190336.772010803				06/10/2005 11:04:38	1.0095870222351	0.780878532890026	2.33070503400014							783.336474063469	573.73645901122	1839.37524307717	753.328950823715
697	0	2	238	A236															1221.80163574219			998729.340270996				06/10/2005 11:04:57	1.37978816002896	0.795301709140731	0.788407809518796							94901.8719203966	51798.6756370546	55155.8669823181	66779.3877957661
698	0	2	238	A236															1190.80249023438			147888.845703125				06/10/2005 11:05:16	0.688811736967564	1.63722501997371	1.34406067995873							3019.17563289334	6795.48702095022	5992.18410641997	4255.66964367583
699	0	2	238	A236															1936.1650390625			129744.803657532				06/10/2005 11:05:35	2.08715872760706	1.6111363491957	1.48610846378091							847.600307077648	619.572735806577	613.853261769542	394.289939070752
700	0	2	242	A240															2285.27734375			862917.621704102				05/25/2005 17:59:20	0.912685847925118	0.99383942543638	0.91412299839569							50232.7957606455	51797.2413006284	51173.9690493488	53437.4962885493
701	0	2	245	A242	Chain A, Crystal Structures Of Chicken Annexin V In Complex With Ca2+		gi|62738641	68.1900024414063	99.999	39450.921875	5.6100001335144	ALLLLCGGDDE	310	320	(N-term)_iTRAQ[0], MMTS (C)[6]	30.1299991607666	91.489	1308.62805175781	1308.77514648438	0.14709472657	112.403770018852	194026.615600586	11.4593269367974			05/25/2005 17:59:39	1.51480730305418	0.868059450970077	0.424345658485984	1.44343186298727	0.67451064355604	0.650741577307164	2	2	2	8674.79011302272	4707.33851762621	2471.72290385472	5560.08785531276
702	0	2	248	A245															2015.09765625			804052.802490234				06/10/2005 11:05:54	0.943020849919484	0.893629591987704	0.547254376735522							40942.4254643493	36739.5801654093	24166.8445632358	42153.3738772404
703	0	2	248	A245															2034.07897949219			308529.212646484				06/10/2005 11:06:13	1.92462839508083	0.869238879542747	2.37535691489886							14199.3439851629	6072.74311191818	17824.9655561514	7163.10735008115
704	0	2	250	A247															1330.72485351562			139814.138366699				05/25/2005 17:59:59	0.83891824828979	0.945126824622017	0.715222032048188							6177.44142032562	6590.27381598627	5356.83552035383	7149.39122238997
705	0	2	255	A252															2432.49951171875			323024.907775879				05/25/2005 18:00:18	0.887117968482868	0.923592986086322	0.864346285126256							16438.067261535	16205.9456749511	16290.5437346377	17990.7573317285
706	0	2	272	A268															2317.39575195312			311668.969360352				05/25/2005 18:00:37	1.02431363796116	1.38139080432532	0.818873040608354							19107.5839209194	24401.3445149203	15537.0236571815	18111.4361441432
707	0	2	273	A269															1221.78186035156			3518338.83911133				06/10/2005 11:06:32	1.16446601947405	0.87896729102365	0.577891354371334							259936.532575167	185796.526657117	131209.455079986	216730.767988935
708	0	2	273	A269															2387.46533203125			526839.122680664				06/10/2005 11:06:51	0.880582561656344	1.14215844071651	1.10838867674738							27614.3850485177	33916.8901190584	35353.7762482812	30447.0600543764
709	0	2	274	A270															1380.92004394531			464234.971679688				06/10/2005 11:07:11	0.725733583542901	0.994319051623408	0.886226401802112							25514.9506161752	33103.0223744679	31691.3418852915	34134.8170720202
710	0	2	274	A270															1299.79675292969			828753.657104492				06/10/2005 11:07:30	1.06532799146867	1.08882590155704	0.907248586438009							53241.0956105368	51528.3771135998	46117.7784896192	48522.560930731
711	0	2	274	A270															2742.6298828125			229443.485839844				06/10/2005 11:07:49	0.871721126073729	0.80162847495809	0.383246166588964							9623.15960185038	8379.87669714681	4303.24794617204	10718.1587662399
712	0	2	274	A270															1854.1748046875			364696.652099609				06/10/2005 11:08:08	1.23804246626704	0.944756587737095	0.884248975299777							27092.874406435	19577.7981376717	19682.1501381812	21247.0974793631
713	0	2	274	A270															2927.73706054688			116239.448730469				06/10/2005 11:08:27	0.943758129553598	0.35145215328862	0.448555917040927							3055.19739032768	1077.38060368633	1476.97652190524	3143.10317332082
714	0	2	274	A270															1620.95568847656			316498.873779297				06/10/2005 11:08:46	0.965238982551023	1.12081064774333	1.15881909216053							23560.0883746353	25905.9000402164	28769.7532384188	23698.5694215314
715	0	2	275	A271															1622.96044921875			1086762.15795898				06/10/2005 11:09:05	0.833460243987524	1.02106496198764	1.00695113848806							64774.2103398327	75144.1173058033	79598.3506333772	75456.6129158343
716	0	2	275	A271															2435.42504882813			564726.954467773				06/10/2005 11:09:24	0.937577770746022	1.28251999169174	1.14381081181285							30040.2422979764	38912.0981008458	37275.9533670365	31108.2942064296
717	0	2	276	A272															1221.78161621094			3651025.84570313				06/10/2005 11:09:44	1.30121553304734	0.889070590815373	0.775285325038121							267338.912931553	172971.104580058	162014.145822955	199477.082254949
718	0	2	276	A272															1134.79333496094			752254.114501953				06/10/2005 11:10:03	0.765809175941903	0.895507610860873	0.587615034434926							42484.4569212984	47043.883071952	33157.428156062	53862.8803238474
719	0	2	276	A272															1956.05139160156			1060727.23596191				06/10/2005 11:10:22	0.953267804925695	1.11035506578584	1.01056422121806							62606.0554968211	69053.8138684207	67506.2164184803	63764.8708734967
720	0	2	277	A273															1958.06616210937			1158491.00097656				06/10/2005 11:10:41	1.06794888229674	1.15149612862269	1.0068427702443							75197.6697620306	76778.7035937852	72109.7527208936	68365.0263668913
721	0	2	277	A273															1902.14025878906			2624593.19384766				06/10/2005 11:11:00	1.10310600410807	0.970929183460596	0.876349548404596							164812.625586634	137367.868659913	133176.939401536	145061.878800385
722	0	2	278	A274															1207.76147460938			877762.237304688				06/10/2005 11:11:19	0.948529105940622	0.896802395013578	0.8396810366619							56528.4650132193	50610.1547856994	50899.0069322691	57862.4207752965
723	0	2	279	A275															2771.60961914063			312334.055053711				06/10/2005 11:11:38	0.904483118599812	1.25611689747138	0.987861846615714							19544.3237877052	25702.4555390597	21711.7499588886	20979.7472475722
724	0	2	279	A275															1238.79418945313			1137343.77709961				06/10/2005 11:11:58	1.04791746235286	1.36047601450849	0.673471957397078							68112.5644010235	83736.6184888043	44524.4029107407	63107.3905101566
725	0	2	280	A276															2432.50512695313			797918.387939453				06/10/2005 11:12:17	1.36676734251847	1.36660684001567	1.39627867354999							45191.6752883261	42788.9681279925	46958.5183943087	32102.8741591995
726	0	2	280	A276															1793.16931152344			987317.342895508				06/10/2005 11:12:36	0.765368518012267	1.17922256234874	1.12900120397749							36085.2444381505	52647.6769023138	54141.7008992508	45776.1354490097
727	0	2	281	A277	glutathione S-transferase class-alpha [Gallus gallus]		gi|4959550	85.377197265625	100	24640.830078125	8.02999973297119	DVPAVLAIFS	177	186	(N-term)_iTRAQ[0]	35.2700004577637	97.394	1175.67956542969	1175.81164550781	0.13208007812	112.343602801096	893460.07019043	14.6158650041044			06/10/2005 11:12:55	1.1124821553201	1.24389837511918	1.20084643641305	1.10189441264541	1.18046894837602	1.00932264683929	2	2	2	52553.5756704137	55644.0192977798	57699.9083631492	45865.8329631351
728	0	2	283	A279															1221.79919433594			4200896.6003418				06/10/2005 11:13:14	1.20189023273902	0.768120719543785	0.694964213725924							320119.688460751	193732.032645839	188273.178484409	258599.480494853
729	0	2	285	A281															1577.03137207031			833861.978515625				06/10/2005 11:13:33	1.04305898746284	0.943160804971531	0.968186400285501							61251.9369293355	52447.0513982418	57829.3576407221	57015.2490251888
730	0	2	287	A283															2055.28051757813			605359.028259277				05/25/2005 18:00:57	0.91354310674207	0.841544812439613	0.905418210533443							40820.8058189578	35608.5386773302	41150.980440435	43384.3002489721
731	0	2	291	A287															1286.73815917969			749161.905761719				06/10/2005 11:13:52	1.13181958632843	1.10749863257609	1.0564144547168							51570.5882604846	47785.0950498563	48959.5760184887	44238.9640579156
732	0	2	293	A289															1221.81311035156			3677268.99902344				06/10/2005 11:14:11	1.25912925191093	0.781008949954451	0.806862143056943							270854.320046792	159091.083402554	176540.042109811	208855.310159476
733	0	2	294	A290															1898.18041992188			363285.488220215				05/25/2005 18:01:17	0.935749221878078	0.855703763180976	1.09463543991339							26456.9903327748	22910.1947651789	31479.578004437	27451.1809385835
734	0	2	294	A290															2425.49340820313			232470.527374268				05/25/2005 18:01:36	0.438251610825552	0.862859351761962	0.0973084277119694							1008.55057094533	1880.34934982832		2234.36555110857
735	0	2	296	A292															1221.76330566406			2342129.83789063				05/25/2005 18:01:55	1.41761959242159	0.946425189511989	0.732840684828868							202190.268145075	127823.647883843	106313.531919635	138477.944923102
736	0	2	297	A293															1902.13549804688			1168212.41003418				05/25/2005 18:02:14	1.49785155582979	1.03339330269031	1.08100816083772							86094.8468295955	56246.8752808917	63199.8123138047	55806.9710009912
737	0	2	299	A295															1930.13269042969			765037.985473633				06/10/2005 11:14:31	1.01252736875446	1.05376789839753	1.10012608836105							54913.0469310405	54117.5479173688	60686.1613608589	52656.1181149539
738	0	2	299	A295															1268.80969238281			1160525.43347168				06/10/2005 11:14:50	1.17204430804821	1.34544766314498	1.02733225016139							89833.5276285435	97653.0041107498	80091.0115595949	74417.3999746422
739	0	2	299	A295															3158.880859375			162085.510620117				06/10/2005 11:15:09	1.04708888067704	1.40456767184094	1.16944736397005							2456.49795660427	3120.32552047811	2790.56390116363	2277.78604484272
740	0	2	299	A295	cgABP260 [Gallus gallus]		gi|45383033	671.301574707031	100	294914.6875	5.92999982833862	CDGDPLPGSPLQFYVDAVDAR	1781	1801	(N-term)_iTRAQ[0], MMTS (C)[1]	26.3700008392334	79.772	2425.126953125	2425.3564453125	0.2294921875	94.6309995046973	340355.690795899	42.6040323992268			06/10/2005 11:15:28	1.05725531421106	1.93243717024522	0.652665260166329	1.00361100451355	1.0429255024637	0.968958461984686	18	18	18	7978.38305062365	13809.0806003554	5009.61022370602	7326.81245506979
741	0	2	300	A296															1286.70434570313			604498.473754883				05/25/2005 18:02:34	1.1467959458402	1.53136475896894	1.29825206396091							43915.0233538083	55530.2965768414	50566.678058437	37179.7989901812
742	0	2	302	A298															1904.1533203125			1961730.97521973				06/10/2005 11:15:47	0.76676067169804	0.925027251057277	0.80947509963728							102403.78099398	116986.316151722	109960.85042969	129669.020822562
743	0	2	302	A298															1221.78955078125			4943729.26000977				06/10/2005 11:16:07	1.18811521342514	0.68789017900255	0.687408994802388							400406.745187466	219526.17604548	235633.194867076	327207.233818374
744	0	2	304	A300															2160.29907226563			515745.134521484				06/10/2005 11:16:26	0.723717682672831	1.02919347819051	0.931598673742711							28658.7641582862	38593.10094972	37522.828579232	38447.5210154356
745	0	2	304	A300															2015.16333007812			1950695.57177734				06/10/2005 11:16:45	0.912956501918608	0.808462801528924	0.897257068638028							102190.456822881	85692.8668198245	102154.046899768	108677.671064319
746	0	2	304	A300															1936.17651367188			402972.902954102				06/10/2005 11:17:04	1.47666495888714	1.57418451733928	1.59626430864781							31802.8981332551	32104.4135369903	34967.7722816548	20910.5182843059
747	0	2	305	A301															1044.71240234375			3231301.85803223				05/25/2005 18:02:53	1.37086058353913	2.0277825255935	1.5902724308058							129685.228958909	181653.167613353	153019.64389272	91849.6048362552
748	0	2	307	A303															1221.80090332031			4220402.37451172				06/10/2005 11:17:23	1.13113673313846	0.674590195138088	0.627806791886975							317457.254163774	179281.116992568	179215.097261728	272489.779681051
749	0	2	307	A303															1250.81323242187			811307.659179688				06/10/2005 11:17:42	1.22791721442905	1.04107080507893	0.597715614550978							63470.8899802625	50957.7381833669	31425.2350379785	50186.3450798453
750	0	2	307	A303															2315.42724609375			373692.136230469				06/10/2005 11:18:01	1.32451562025756	1.21996999778661	1.13992991581032							23332.8926854296	20350.9658235576	20425.2830476793	17103.7589647883
751	0	2	308	A304															1047.73193359375			3491595.1328125				05/25/2005 18:03:12	0.961002350616178	1.77192182216655	1.47000601791448							118783.674583027	207396.41175379	184811.865952277	120008.601418425
752	0	2	310	A306															2331.36376953125			602186.397705078				06/10/2005 11:18:21	0.949162387422441	1.02460767499609	0.901246344378441							41890.1677720869	42820.6800058165	40456.9863505922	42850.0810841275
753	0	2	311	A307															1178.79846191406			765174.893676758				06/10/2005 11:18:40	1.37377656540593	1.3060815892853	0.923361025206801							57862.3043502729	52092.3925510598	39557.5689645175	40894.009167
754	0	2	312	A308															1101.69189453125			691077.584106445				05/25/2005 18:03:31	0.956236789700946	1.43207046043206	1.31442766856078							23351.4546267139	33115.9526216583	32648.5288133947	23709.8364944643
755	0	2	313	A309															2319.38525390625			728479.94128418				06/10/2005 11:18:59	1.16127853184486	1.55162915232808	1.52022684753827							36622.1044122357	46336.0709320634	48763.3720660397	30618.7154972654
756	0	2	314	A310															1117.68054199219			474300.162658691				05/25/2005 18:03:50	0.966366764408774	0.872631257098953	0.8211791883056							24840.8668150241	21241.2417450896	21470.4490911552	24957.7154898319
757	0	2	315	A311															1221.78637695313			4053951.00756836				06/10/2005 11:19:18	1.35875423537291	0.837781575129923	0.78268948148357							308431.527816624	180083.13171028	180711.497520655	220393.063999148
758	0	2	315	A311															2820.6923828125			197004.583740234				06/10/2005 11:19:37	0.52910846031981	1.84886419706125	0.465395805541144
759	0	2	316	A312															1965.13391113281			855796.720458984				06/10/2005 11:19:56	1.09454271065127	1.10089076951225	0.987814031338729							69236.7710529888	65943.6069786146	63556.1697973447	61416.3724224178
760	0	2	319	A315															1939.18408203125			1574556.55566406				06/10/2005 11:20:16	1.06677909438045	1.06837501831336	0.979084859161986							94433.7468159998	89557.265567345	88155.9221711715	85947.4099251957
761	0	2	319	A315															2003.20471191406			774592.872192383				06/10/2005 11:20:35	1.11410093625908	1.42434867239964	0.945864181015996							57582.1633538949	69711.4519792756	49724.5258515798	50181.4846927357
762	0	2	319	A315															2077.3154296875			304698.660644531				06/10/2005 11:20:54	0.934067207932724	1.07582555730604	0.848739051104183							21048.7365889533	22956.9474489025	19453.6243559212	21879.0255747171
763	0	2	321	A317															1941.16491699219			955719.161132813				05/25/2005 18:04:10	1.44414719806046	1.43433199354168	1.24623004156212							65675.2881925019	61768.1488878843	57645.7341429814	44154.0549322727
764	0	2	323	A319															2052.12060546875			998750.542480469				06/10/2005 11:21:14	0.841946912774306	0.854836867600188	0.893662669250982							62753.7308866489	60334.0476193802	67749.6244050911	72366.0570975471
765	0	2	324	A320															2674.59814453125			285583.950012207				05/25/2005 18:04:29	0.551269626433387	0.583248801047197	0.564332847665497							9358.99871410682	9376.56034688773	9744.93812073936	16483.3466233676
766	0	2	325	A321															2074.2705078125			871593.624511719				06/10/2005 11:21:33	0.794767707241761	0.989558212951412	0.7448820772594							58833.7835946361	69366.9004253797	56085.7489818931	71873.142590222
767	0	2	326	A322															1984.14794921875			943604.057128906				06/10/2005 11:21:52	0.953391223208989	0.976727100397921	0.763633351344315							78377.4998789816	76035.7562373964	63853.3338772186	79817.9050546564
768	0	2	326	A322															2054.193359375			1040943.21679688				06/10/2005 11:22:11	0.873892202201604	0.860283792455407	0.614068701259556							65843.2607190463	61378.9680196646	47059.6682474163	73153.2346541545
769	0	2	326	A322															2028.12780761719			1173702.01721191				06/10/2005 11:22:30	0.966459814948288	0.814911928552761	0.82196897697826							87848.0516813102	70142.8460511844	75994.5053963533	88252.7813697078
770	0	2	326	A322															2012.12524414063			1419286.58728027				06/10/2005 11:22:50	0.78446323840248	0.860860195150303	0.794075072201754							63009.0796716878	65476.8144747504	64873.9789640445	77984.9159038045
771	0	2	327	A323															2012.16918945312			3595952.20556641				05/25/2005 18:04:49	0.907377694648625	0.997307338886049	0.767374892105913							185488.691737326	193055.744658256	159556.814589039	198476.643737282
772	0	2	329	A325															1622.99145507812			1221225.16101074				06/10/2005 11:23:09	0.857148125526225	1.07754144608756	0.946240540123335							76834.2405530539	91465.4935643435	86273.7959825835	87032.0055836228
773	0	2	329	A325															1821.18017578125			649436.411865234				06/10/2005 11:23:28	1.07052259658727	1.43042735638921	1.26255167336993							38448.5146136534	48648.9991593948	46122.3388839605	34870.9513419487
774	0	2	329	A325															1968.16101074219			614863.616333008				06/10/2005 11:23:48	1.09614552036146	1.03607623773554	1.34265029461156							42627.2619095356	38153.5815875344	53108.076063467	37757.1575729047
775	0	2	329	A325															2050.14990234375			132820.358886719				06/10/2005 11:24:07	1.69910452136163	1.41760542742324	1.41775596237954							16602.1760070434	13116.7022688431	14090.4490413233	9486.91449906622
776	0	2	331	A327															1327.75378417969			1080868.93933105				05/25/2005 18:05:08	0.851501889510122	1.21514843125552	1.08064507165152							58112.8404340163	78530.831026637	75014.9799694156	66262.3075252451
777	0	2	332	A328															1221.80065917969			4565166.21020508				06/10/2005 11:24:26	1.19754264951265	0.766790681751486	0.718815579221651							347499.118828069	210699.701420405	212157.618907916	281736.286927878
778	0	2	332	A328															1271.779296875			758003.599121094				06/10/2005 11:24:46	1.02802777414648	0.797420020906549	0.836061568323059							65279.9721818754	47949.7804787061	53999.7570779823	61653.1372716802
779	0	2	332	A328															2032.16186523438			646038.291381836				06/10/2005 11:25:05	1.10004920335874	1.17530029318144	1.16515874660117							46119.8609905919	46660.4688797223	49686.615111787	40705.7674472767
780	0	2	333	A329															2333.36401367187			717909.946044922				06/10/2005 11:25:24	0.94469945105429	0.950236881741411	1.05101448731846							48915.4232140871	46591.6842914997	55352.7609401825	50272.7011817152
781	0	2	334	A330															2209.35400390625			669999.33996582				06/10/2005 11:25:44	1.0339687979132	1.0994344685427	0.9919726495054							44356.7499590135	44662.80636305	43284.3017069273	41651.6636622118
782	0	2	334	A330															1820.18713378906			707333.595458984				06/10/2005 11:26:03	1.064612328407	1.0760290107623	1.07092797646118							36810.2885035696	35231.090501563	37663.131566258	33570.4991408182
783	0	2	336	A332															1398.91320800781			846233.951538086				06/10/2005 11:26:22	1.31644593417075	1.32697078839688	0.976466443399328							65426.4596808417	62450.5303612301	49361.2500448429	48253.6824077967
784	0	2	337	A333															1622.98461914062			925575.527099609				06/10/2005 11:26:41	0.861288394157955	0.971613571452505	0.987130509483849							65488.1171247927	69957.1094501482	76342.5947834057	73823.3888039391
785	0	2	337	A333															1963.16735839844			757050.290405273				06/10/2005 11:27:00	0.787100895780883	0.855281205889454	0.781302471748826							53375.4285815567	54921.7380954883	53890.0516642869	65840.1841600442
786	0	2	338	A334															1328.79174804687			816357.567382813				06/10/2005 11:27:19	0.897740627673537	0.775542290099368	1.15327278816273							50617.1685339929	41407.2918930103	66138.9728079075	54742.8036626659
787	0	2	340	A336															1622.96826171875			984763.706665039				06/10/2005 11:27:38	0.842599230063469	1.08647299753546	0.95582379276591							66049.3400722377	80647.4680747579	76208.5493627654	76107.5064525947
788	0	2	340	A336															1273.76916503906			500979.239379883				06/10/2005 11:27:57	1.1915916667961	0.972471505936914	0.94424288017623							47471.1294402818	36686.2539209047	38261.6997353055	38679.6179368734
789	0	2	345	A341															3003.72607421875			255812.948120117				06/10/2005 11:28:17	0.443189781328235	0.763904817306026	1.2164845054959							6326.16715141303	10325.5822054462	17661.8397196755	13858.9712190561
790	0	2	347	A343															2557.4912109375			936593.272460938				06/10/2005 11:28:36	1.57190912981881	1.77119808221109	1.1966186387287							40337.8066042156	43040.4052409853	31233.3839068619	24915.2306206762
791	0	2	348	A344															1221.78564453125			6241988.51416016				06/10/2005 11:28:55	1.21487328039603	0.769455715517733	0.724326224956728							471599.703636887	282846.330224119	285992.856668416	376896.940010886
792	0	2	349	A345															1328.78173828125			1074823.02954102				06/10/2005 11:29:15	1.09448000553556	1.04352451952719	0.905854561154096							78025.2964539873	70445.7226769517	65684.7428273278	69216.185825203
793	0	2	349	A345															1968.14611816406			890478.824462891				06/10/2005 11:29:34	1.07378589440529	1.18849331376291	0.937225190500077							69130.1383686429	72455.4152325853	61372.2601881824	62507.1646954093
794	0	2	350	A346															1958.07690429688			1310184.33374023				06/10/2005 11:29:53	1.20100105678663	0.954364312605951	0.942930954108845							111450.811607022	83864.5483134287	89001.6733018527	90098.9882699632
795	0	2	351	A347															1622.99060058594			1268090.75415039				06/10/2005 11:30:12	0.934878724211019	1.10064130745173	1.25399467851426							83864.488672904	93495.9955688621	114418.685410375	87096.9396751429
796	0	2	352	A348															2298.42724609375			675460.220336914				06/10/2005 11:30:31	0.89145331486947	0.59141002363434	0.870282639331339							50467.6646918198	31704.9929551949	50113.3410392442	54966.068286802
797	0	2	352	A348															2252.36669921875			385436.158081055				06/10/2005 11:30:51	1.54700312834961	2.23541259264765	1.22426381318438							19090.4801321567	26122.0783477408	15366.6466573236	11981.3492451665
798	0	2	353	A349															2252.37915039062			447781.854980469				05/25/2005 18:05:27	1.36023692173614	1.24802990740294	1.70954691423805							27178.575265054	23613.5615902553	34743.3414315543	19399.5741278432
799	0	2	354	A350															1180.728515625			327647.98638916				05/25/2005 18:05:46	1.06245807852786	0.880813723189803	1.04955490718921							17870.1287608821	14028.9228347742	17955.5815328368	16330.367079577
800	0	2	354	A350															1085.69165039063			161239.403564453				05/25/2005 18:06:06	1.25998695324521	1.33412706715763	1.46150864035615							4292.22591600804	4303.66140051708	5064.03087201884	3307.4751710669
801	0	2	355	A351															2052.13623046875			923445.285400391				06/10/2005 11:31:10	0.855014431839034	0.838163438156191	0.852115085924629							51826.3005999993	48109.3902011845	52535.5703701065	58851.4046300699
802	0	2	355	A351															1252.80187988281			701316.424072266				06/10/2005 11:31:29	1.41864041179725	1.26100997367435	1.05160325616509							48221.2272036108	40589.0445669361	36357.6903801849	33002.4361870531
803	0	2	355	A351															1819.09912109375			324494.048339844				06/10/2005 11:31:48	0.948284019602085	1.05751184033584	0.859035192227841							22239.0552773891	23484.83516747	20491.1952501713	22769.734714568
804	0	2	355	A351															1180.78112792969			192078.018859863				06/10/2005 11:32:07	0.957860472700842	1.18420069665414	1.13582124908276							11978.7206455298	14023.5469409928	14447.629879923	12141.9447776431
805	0	2	355	A351															2557.53784179688			132414.968536377				06/10/2005 11:32:26	1.40075505178054	1.05866740117864	0.518639396322713							2041.77953790816	1461.27032685369	768.936693646544	1415.22899611785
806	0	2	355	A351															1244.80029296875			206808.670295715				06/10/2005 11:32:45	1.09346711486885	1.44617409903832	1.08459458103449							718.400571133563	899.71693854714	724.78100982471	637.88297460578
807	0	2	356	A352															1943.1875			1236541.31774902				06/10/2005 11:33:04	0.934044611844505	0.830364863088468	0.884385190668151							80614.0242127882	67863.5104349006	77635.9508882624	83795.9541261989
808	0	2	357	A353															1221.80834960938			5979502.02783203				06/10/2005 11:33:23	1.41203997260227	0.77824031278888	0.724787983587382							494907.921684942	258294.710826202	258384.722665733	340296.500245781
809	0	2	363	A359															2319.380859375			570990.957885742				06/10/2005 11:33:43	0.888336122927742	1.39944234961607	1.25279762905267							32732.7040062223	48829.6879053888	46953.0616903038	35775.4107898596
810	0	2	364	A360															1188.76086425781			713707.447814941				05/25/2005 18:06:25	1.25703153592163	1.35460631120239	1.39627020515471							42509.2779972105	43378.5494608288	48027.0000009975	32833.5335325804
811	0	2	367	A363	oxysterol binding protein-like 2 [Gallus gallus]		gi|56605888	28.5900001525879	87.867	61082.609375	5.6399998664856	GTITLELLK	218	226	(N-term)_iTRAQ[0], Lysine(K)_iTRAQ[9]	28.5900001525879	87.867	1275.81335449219	1275.86950683594	0.05615234375	44.0129769392093	2213154.65539551	26.289785969175			05/25/2005 18:06:44	1.16638317189707	1.18274542940686	1.08769865641816	1.16638318777297	1.18274541912431	1.08769870830079	1	1	1	117141.219444393	112482.28996516	111110.607143232	97509.8669641034
812	0	2	370	A366															1943.14270019531			988391.265869141				06/10/2005 11:34:02	1.11108896483198	1.05073863116739	1.03757464722678							76264.4613706211	68295.5564891481	72438.7850289774	66642.8315739611
813	0	2	370	A366															1293.85302734375			1020445.70068359				06/10/2005 11:34:21	1.44026441116241	1.18774840631333	1.25446332063267							68261.6298412811	53306.8789318682	60474.2964567579	46016.5963254401
814	0	2	371	A367															1221.78552246094			4544201.4765625				06/10/2005 11:34:40	1.36123680764079	0.738171231627341	0.777221279441984							383760.06999474	197064.135212958	222868.770150677	273719.771768271
815	0	2	371	A367	spectrin, alpha, non-erythrocytic 1 (alpha-fodrin) [Gallus gallus]		gi|110227609	446.754364013672	100	314507.875	5.21000003814697	ALINADELANDVAGAEALLDR	382	402	(N-term)_iTRAQ[0]	24.9599990844727	72.013	2298.2060546875	2298.37280273438	0.16674804688	72.5557425714275	342961.40625	9.44288442622689			06/10/2005 11:34:59	0.732526987227208	0.721942364450886	0.62223208655881	0.952694805302677	1.01258989496167	0.96681701031511	9	9	9	26115.7614732225	24372.8304261305	22563.6783287988	34614.5852621119
816	0	2	372	A368															1236.78576660156			1181565.89501953				06/10/2005 11:35:18	1.07915001098886	0.985596551767032	0.899091385246144							81033.2723067316	70081.7774825631	68669.4908159555	72905.7237985886
817	0	2	372	A368															1956.04760742188			723538.51159668				06/10/2005 11:35:37	0.738879036289955	1.07020029453743	0.798181143682036							44544.0551588067	61095.0251749669	48943.6443054101	58532.4192912226
818	0	2	372	A368															1291.86584472656			764730.344482422				06/10/2005 11:35:56	0.750225472777195	0.886502569690491	0.699721844297355							44322.1079544592	49594.4382578891	42046.7532846387	57359.9375334718
819	0	2	374	A370															1970.14770507813			1456635.125				06/10/2005 11:36:16	0.9987364356912	1.04847198426764	0.909203863331668							94517.1006513142	93959.5012314448	87518.3663877075	91883.9306558198
820	0	2	375	A371															2687.71044921875			649991.4375				05/25/2005 18:07:04	0.783886101368725	0.917280475110356	0.926060853335377							23905.075760249	26488.8854249911	28724.6747070135	29608.5560673927
821	0	2	377	A373															1221.79895019531			4680597.27172852				06/10/2005 11:36:35	1.20127050858305	0.679438215248764	0.631348743989716							374335.714396682	200490.959568725	200109.728497535	302552.340680698
822	0	2	377	A373															1273.82250976563			2452918.43493652				06/10/2005 11:36:54	1.09196941281048	0.97183369300607	0.880635370358872							140722.390125609	118595.731037553	115432.283548135	125121.746477685
823	0	2	377	A373															1968.16394042969			965525.417602539				06/10/2005 11:37:13	0.790905483861376	0.84165745393369	0.91674750504662							56317.6687401635	56751.824944278	66396.9686249863	69135.3475683001
824	0	2	377	A373															1692.07250976563			357184.682189941				06/10/2005 11:37:32	0.985545341288916	0.97953002186405	0.900618477518679							24970.0522584691	23500.9256540586	23209.3045819858	24599.3091379693
825	0	2	378	A374															1252.79711914062			1009382.02929688				06/10/2005 11:37:51	1.31031074034312	0.864212732142024	0.886108597537813							76279.9379996146	47641.0216445931	52468.8341067058	56521.8149546004
826	0	2	378	A374															1870.18395996094			575336.64050293				06/10/2005 11:38:10	1.48264321962241	1.11502211268375	0.838905136858057							65296.3263778175	46500.7489706733	37578.8407994327	42759.4549598289
827	0	2	378	A374															2850.60034179687			220278.471679688				06/10/2005 11:38:29	0.734700781350785	1.20961840309354	1.06728023593437							7093.58929311668	11059.3168073833	10481.2345194006	9374.23003717218
828	0	2	380	A376															2028.15026855469			1094628.11645508				06/10/2005 11:38:49	1.23117906200512	1.07322213403514	1.05652905812307							89320.8140356698	73730.2060532621	77963.5005359572	70438.730423286
829	0	2	381	A377															1292.87744140625			1084424.74267578				06/10/2005 11:39:08	1.26364702150643	0.935849560215267	0.877209286400027							84737.240223475	59426.3358993683	59831.5413665985	65107.1381397206
830	0	2	381	A377															1622.99584960938			713189.644897461				06/10/2005 11:39:27	1.00907383861413	1.17471412979612	1.22248197842897							52526.9625986733	57904.9791286607	64726.2192700352	50540.4855385392
831	0	2	383	A379															1293.86596679688			874991.410400391				06/10/2005 11:39:46	0.788488047698155	0.856959777221691	0.748775136051319							54179.4458551634	55760.1916473854	52332.2361087604	66714.38896533
832	0	2	383	A379															1219.79040527344			4392652.16625977				06/10/2005 11:40:05	1.35220762269065	0.813667386839595	0.842158545849935							354230.695832279	201843.18793153	224395.997148336	254344.810394586
833	0	2	383	A379															1178.79858398438			372271.056640625				06/10/2005 11:40:24	1.10901209232203	1.18000753414076	0.690331159882764							26602.8988220021	26804.1374733154	16843.3545692546	23290.1748772002
834	0	2	384	A380															2224.37036132813			474834.677856445				06/10/2005 11:40:43	0.909448624693957	0.971023199084502	0.652281765492099							35205.9060749887	35595.191744127	25683.3119399566	37585.2483137581
835	0	2	387	A383															2881.64575195313			403092.46887207				06/10/2005 11:41:02	0.972312897440568	1.06733003379308	1.24223943938523							19430.7580255273	20197.9271999393	25250.352386102	19402.7713255887
836	0	2	389	A385															1623.05383300781			987885.48046875				06/10/2005 11:41:22	0.98981293740876	1.14436798836778	1.03278877735122							77428.6907175879	84769.3524621686	82174.814582879	75950.1888376842
837	0	2	395	A391															1819.08081054688			801223.705444336				06/10/2005 11:41:41	0.84529570273847	0.905744912927723	0.924889624936113							58729.5438262359	59590.6668263908	65360.6416766204	67457.1571527377
838	0	2	396	A392															1968.13562011719			1112243.65600586				06/10/2005 11:42:00	1.00526840939008	1.13536385260396	1.03563585386142							75559.2311289073	80809.9677547745	79175.5347792719	72976.9256077406
839	0	2	397	A393															1642.96472167969			630524.299804688				06/10/2005 11:42:19	1.01605320841708	0.628448738340412	0.867289324005615							51876.6031250616	30384.305444731	45039.9098680283	49571.8523627662
840	0	2	399	A395															1824.083984375			908293.260620117				06/10/2005 11:42:38	0.935387169754714	0.904448103420703	0.869230853334446							71603.6737026932	65561.9593163104	67679.5500143883	74323.1254811395
841	0	2	401	A397															1497.97448730469			587361.415405273				06/10/2005 11:42:57	1.08680384032735	0.92608268055152	1.0376573559928							46108.5710702287	37205.2850757532	44777.8153690053	41191.7807677248
842	0	2	401	A397															1188.82312011719			754536.157836914				06/10/2005 11:43:16	0.988028065710536	1.19232379445096	1.11896587159882							42886.5702829871	49008.41097634	49402.315960706	42143.645820792
843	0	2	402	A398															2099.1845703125			782412.828857422				06/10/2005 11:43:35	1.18537698065989	1.33395711135877	1.09878128241757							58477.5283603727	62315.8841073964	55134.3431320463	47897.4714660951
844	0	2	403	A399															1171.80444335938			1001702.3717041				06/10/2005 11:43:55	0.900427117710075	1.04298503156154	0.748628498230388							67655.9211321642	74209.5326246267	57213.9634191768	72952.0186519515
845	0	2	404	A400															1622.99816894531			1091334.62402344				06/10/2005 11:44:14	1.05336112028586	1.21887029375952	1.07503911170411							85745.9741069192	93954.6592774057	89010.0719350575	79034.4658333378
846	0	2	404	A400															1970.15051269531			996551.48449707				06/10/2005 11:44:33	0.962151896631043	0.914267571919232	0.936503953563373							77157.8367878256	69427.9104003226	76387.8789369935	77860.3714454857
847	0	2	405	A401															1174.80603027344			944228.594970703				06/10/2005 11:44:52	1.17932944943508	0.969839168496616	0.855598914437233							73997.9434845739	57624.6899604045	54605.0946957807	60920.6565275853
848	0	2	405	A401															1968.17114257813			944468.237304688				06/10/2005 11:45:11	1.12767331599755	1.31413185051994	1.08830154804823							65290.79089956	72049.6610893863	64090.8904630145	56214.5442362689
849	0	2	405	A401															1221.80749511719			1934769.04772949				06/10/2005 11:45:30	1.19634795391011	0.766544873810164	0.686814331224047							160192.477330049	97195.5911568603	93541.0818187539	130006.382773494
850	0	2	405	A401															1388.89990234375			166184.796081543				06/10/2005 11:45:49	0.570987358893684	0.920910096563908	0.831131093494143							9350.94968523049	14281.4017514309	13844.4972648787	15900.4455907938
851	0	2	405	A401															1353.83239746094			98748.4726257325				06/10/2005 11:46:08	1.30324071936247	1.81677631172896	1.39860136783464							5263.33182076227	6948.03413715286	5745.24417806422	3921.17457450574
852	0	2	405	A401															1238.8115234375			112682.290985107				06/10/2005 11:46:27	4.69451926963138	5.53138081930658	4.82702687732949							5330.09572085064	5947.05311165614	5574.45010351798	1102.36128079272
853	0	2	405	A401															1823.10424804688			218695.853355408				06/10/2005 11:46:46	0.540673524828422	2.12373016539027	1.53883336363372							1149.9263150623	4277.19075748572	3328.93208785202	2064.97584998967
854	0	2	405	A401															2923.76831054688			257787.173973084				06/10/2005 11:47:05	2.44721895786226	3.18799387024692	4.65101221468982							643.579942101326	793.910462029436	1244.10084542253	255.334641757004
855	0	2	406	A402															1140.81213378906			1585927.75561523				06/10/2005 11:47:25	0.82221498201504	0.955915932167883	1.1925218995658							84383.5917870486	92900.2101720323	124485.112884909	99644.3525266046
856	0	2	408	A404															1708.05163574219			873501.740844727				06/10/2005 11:47:44	1.1429614662664	1.32954684830111	1.09572244463773							63536.8605615942	69987.7744126546	61954.5424552112	53972.7108323512
857	0	2	408	A404	PREDICTED: hypothetical protein [Gallus gallus]		gi|118090272	34.4099998474121	96.823	48976.4296875	6.55000019073486	GLPFDSTEDDIADFFAGLR	195	213	(N-term)_iTRAQ[0]	34.4099998474121	96.823	2230.07885742187	2230.310546875	0.23168945313	103.892941883612	492440.149414063	26.2866502516933			06/10/2005 11:48:03	0.921332715756898	0.857720369339288	0.997743327166737	0.921332717350149	0.857720398245684	0.997743286594641	1	1	1	31714.0309164738	27957.932475134	34932.7050840164	33420.6598866685
858	0	2	408	A404															2955.86181640625			203760.084899902				06/10/2005 11:48:22	2.33835506013794	1.59673085973103	0.701744846822168							7636.81123243235	4938.07514079579	2331.09120127503	3170.89359148134
859	0	2	409	A405	glycinamide ribonucleotide synthetase-aminoimidazole ribonucleotide synthetase-glycinamide ribonucl		gi|68299602	28.5300006866455	87.699	117855.0390625	7.51000022888184	LVVVGPEVPLAAGIVDDLTAAGVR	69	92	(N-term)_iTRAQ[0]	28.5300006866455	87.699	2475.4306640625	2475.63012695312	0.19946289062	80.5770460533334	490170.580078125	15.3198155025249			06/10/2005 11:48:41	0.775815033509766	1.07194077105328	0.887582813784758	0.775815029734993	1.07194075693172	0.887582786476953	1	1	1	18924.2701193114	24760.3119702344	22021.56932824	23683.2345344557
860	0	2	411	A407															1171.73828125			650001.215087891				05/25/2005 18:07:23	1.01507569506883	1.16310476783044	0.866678941794741							44168.7203069736	47924.7216203485	38357.7447667814	42247.0565365822
861	0	2	412	A408	PREDICTED: carnitine palmitoyltransferase II [Gallus gallus]		gi|118094580	29.1599998474121	89.36	80956.34375	8.52999973297119	LEFKLNDALK	409	418	(N-term)_iTRAQ[0], Lysine(K)_iTRAQ[4,10]	29.1599998474121	89.36	1622.98522949219	1622.99401855469	0.0087890625	5.4153681378542	1000544.4284668	13.0354682079202			06/10/2005 11:49:01	1.04369945103535	1.11289156459728	1.14621361564086	1.04369944418984	1.11289156281138	1.14621362767424	1	1	1	72756.8967381064	73464.2311785195	81272.329519719	67682.8722285636
862	0	2	414	A410															2052.43017578125			523734.420166016				05/25/2005 18:07:43	1.08802836171449	1.63309557319129	1.36232119045449							31110.3913874277	44218.2178964799	39620.7966529163	27761.653341839
863	0	2	415	A411															1618.07751464844			736903.47644043				06/10/2005 11:49:20	1.14914318534644	1.12264433038762	1.23631914955351							56265.255007619	52051.4351587075	61570.8536414493	47538.5809808222
864	0	2	415	A411															2052.42553710938			946994.651489258				06/10/2005 11:49:39	0.896309154255822	1.08420884468241	1.05574769306589							44053.5044711828	50461.4762375938	52779.0057344642	47720.2487405449
865	0	2	420	A416															2565.55444335938			1370866.40209961				06/10/2005 11:49:59	1.1183365143742	1.38236016739761	1.3155731214227							52371.3970427257	61300.9550218009	62663.5621440989	45467.567730971
866	0	2	422	A418															1540.02062988281			1881409.734375				06/10/2005 11:50:18	1.22561136778464	1.03242891381247	1.12285012528178							130979.12649134	104480.163454445	122053.302274424	103759.860135655
867	0	2	423	A419															1561.96301269531			772423.259399414				05/25/2005 18:08:02	1.08406069738808	1.05331404858076	1.12663345161264							40883.9525116966	37616.7722584167	43217.5706791013	36616.7119966924
868	0	2	423	A419															1577.94763183594			228689.837219238				05/25/2005 18:08:21	1.89637605084864	1.35988618881663	2.39876421843783							16580.4142279055	11258.9490204968	21332.2620198076	8488.89149897998
869	0	2	424	A420															1577.99084472656			761618.089599609				06/10/2005 11:50:37	0.926759720839792	1.14761624869507	1.04059072543913							51075.8454133717	59892.0912753122	58331.9906761182	53509.2029752484
870	0	2	425	A421															1562.01281738281			823622.537963867				06/10/2005 11:50:56	0.966235059196603	1.15899196467805	0.968453803389294							47415.4628583211	53856.9807786149	48338.6530931787	47644.9934133526
871	0	2	428	A424															1968.1845703125			931319.474243164				06/10/2005 11:51:15	0.723859951117785	0.796902762571289	0.903478041068262							56683.4972567127	59092.4227395609	71961.1546182909	76029.5039051912
872	0	2	429	A425															1623.00317382813			1112536.77832031				06/10/2005 11:51:34	0.768102760106467	0.726448996083845	0.929014191490859							73801.3643585969	66095.9072528969	90791.6369362527	93287.8605876847
873	0	2	429	A425															1902.16613769531			606011.569580078				06/10/2005 11:51:53	1.23352583597615	1.13643497663724	1.01054165715433							55986.3057801923	48843.0222398785	46651.5648198092	44067.0146607601
874	0	2	432	A428															1292.85864257812			747683.080688477				06/10/2005 11:52:13	1.18850405085728	0.971867940188771	1.08669103194874							53483.8722030259	41414.6320673389	49740.1043708799	43692.0321433381
875	0	2	433	A429															1244.79724121094			759910.641113281				06/10/2005 11:52:32	0.829027008676039	0.839606294655096	0.692575746988649							46327.1441010954	44429.0380272158	39365.208950817	54255.8931538177
876	0	2	434	A430															1622.99743652344			950862.062744141				06/10/2005 11:52:51	1.1252100666378	1.24104763667907	1.11338691567737							78399.2963372431	81882.5545255283	78904.7416500239	67648.5705590024
877	0	2	437	A433															2210.392578125			344480.991088867				05/25/2005 18:08:41	0.771195980107588	0.729922449089523	0.705156487289508							23230.1185171712	20820.337467849	21604.8177534284	29246.0175839176
878	0	2	440	A436															1339.92175292969			1002754.42321777				05/25/2005 18:09:00	0.683367656816128	0.88153055469097	0.82413353721942							52841.9465665101	64548.4967690333	64818.7136633304	75076.5756775118
879	0	2	442	A438															1339.93872070312			1442528.80224609				06/10/2005 11:53:10	0.954325023802536	1.56187285397985	1.13894608314421							81042.7955382948	125599.570329754	98378.3875582077	82451.4257720353
880	0	2	442	A438															1552.9931640625			1023446.23388672				06/10/2005 11:53:29	1.47928570812707	1.37343493819017	1.14204805205681							79866.9487665875	70217.8451930298	62715.9264416866	52419.7686565645
881	0	2	443	A439															1244.73645019531			543507.849243164				05/25/2005 18:09:19	1.19327928040858	0.925769116352735	0.633002878202032							37467.2345353637	27525.5878721073	20215.9268266875	30485.2392328324
882	0	2	443	A439	hypothetical protein LOC734509 [Xenopus laevis]		gi|147901081	34.0299987792969	96.533	16667.16015625	10.0699996948242	ILGFFF	125	130	(N-term)_iTRAQ[0]	34.0299987792969	96.533	887.515014648437	887.5830078125	0.067993164063	76.6107197520351	469799.563537598	24.268366767697			05/25/2005 18:09:38	1.11220389854858	1.02194566415318	0.822945027869453	1.11220388047604	1.02194567027404	0.822945004001833	1	1	1	35181.0800365041	30610.9589938658	26477.3193477315	30711.7683390153
883	0	2	445	A441															2681.8623046875			579216.505065918				05/25/2005 18:09:58	1.27661253128052	1.49741705427105	1.79357885828605							36478.4631977367	40517.681000035	52128.6333988015	27743.2604403237
884	0	2	447	A443															1235.76489257813			564063.622924805				05/25/2005 18:10:17	1.38242828585798	1.09536327337719	0.40879361475507							13920.0428326388	10444.3282101028	4186.78343319251	9776.37898183522
885	0	2	447	A443															1830.11865234375			142823.146606445				05/25/2005 18:10:36	3.49208833546516	2.26475456155425	4.04940650413177							2995.15880210769	1839.41680892749	3532.68115508753	832.750113953001
886	0	2	447	A443															1250.77502441406			295762.12689209				05/25/2005 18:10:55	2.51896904868166	1.88860749624171	0.948692179637082							6124.55179291037	4348.28063040069	2346.14707754087	2360.6497135032
887	0	2	447	A443															1310.80102539063			504199.67590332				05/25/2005 18:11:14	1.94901749777173	2.98429292832692	1.59797502836239							1769.91201007003	2566.26655064191	1475.99320974325
888	0	2	447	A443															2109.25366210937			498676.17980957				05/25/2005 18:11:34	0	2.01685858336557	0								1808.87068955212
889	0	2	447	A443															888.084045410156			142424.653106689				05/25/2005 18:11:53	1.34786093668214	2.10639316336388	0.534385848356313							1449.77914423933	2145.46074574669	584.642176878909	1044.32777675029
890	0	2	447	A443															1552.78454589844			162892.811691284				05/25/2005 18:12:12	0.229241900493815	0.071365480928872	0.490868247376187							402.025968506435	118.514824784215	875.595416850073	1702.70799393609
891	0	2	447	A443															1280.31555175781			92536.009437561				05/25/2005 18:12:31	0.319840682695627	1.10296600028139	0.748116458889421								381.694269311384	278.084499369835	354.820911648137
892	0	2	447	A443															2318.30737304687			164433.00944519				05/25/2005 18:12:50	1.12624698324552	0.584088186020491	0.918965229056032							285.232610173788		236.724412761553	245.892681976343
893	0	2	447	A443															2189.25122070312			141071.880401611				05/25/2005 18:13:09	0	3.91207597443349	0								575.079147855667
894	0	2	447	A443															2052.51049804688			74485.1557693481				05/25/2005 18:13:29	0.662899556621614	0.700040801214517	0.651732375288277										162.739119122121
895	0	2	447	A443															2076.7294921875			26570.2364578247				05/25/2005 18:13:48	0	0	0
896	0	2	448	A444															945.628723144531			420202.963500977				05/25/2005 18:14:07	0.537152293827881	1.36483756749928	0.709265169719929							3352.06479341045	8065.29604849358	4501.96419212695	6058.91749093473
897	0	2	448	A444															2448.91723632813			327842.063476563				05/25/2005 18:14:26	0.638198760161715	3.05018324533205	3.64683471121504								3242.03787113504	4163.53567361573	1089.80261462604
898	0	2	449	A445															1577.99243164063			529645.424682617				06/10/2005 11:53:48	1.24717787027627	1.30338087174326	1.13648299322087							53973.8295000009	53413.4407575271	50026.0497739943	42017.9543585644
899	0	2	450	A446															1221.80883789063			4477971.34716797				06/10/2005 11:54:07	1.28805296326591	0.722282383764661	0.714425379027135							362976.597650244	192741.973936655	204776.545055358	273605.594169082
900	0	2	450	A446															1562.02038574219			459074.733642578				06/10/2005 11:54:26	1.02423186514147	0.935043419552457	1.08960719504996							35388.4047092381	30592.7738068547	38292.268691716	33546.1566394327
901	0	2	452	A448															917.669921875			1931888.25244141				05/25/2005 18:14:45	0.947454536843664	1.17315626074304	1.03419761619856							157212.654356451	184335.660145621	174546.476420653	161105.062964084
902	0	2	453	A449															2331.34155273438			556504.149047852				06/10/2005 11:54:46	0.857421749359059	0.994602023150876	0.982134442545114							43347.1165151891	47614.5222587299	50502.7575679367	49084.6598685653
903	0	2	454	A450															1178.79040527344			664982.050292969				06/10/2005 11:55:05	1.32147769412834	1.22282903369783	1.32115453988779							46470.0828355467	40719.6209669012	47254.7711600224	34142.3710753126
904	0	2	455	A451															2015.16931152344			1125677.48205566				06/10/2005 11:55:24	0.913640361331812	0.925055736311297	0.724769228988892							68740.9920254549	65907.189810566	55464.959224969	73050.0616499886
905	0	2	455	A451															2319.408203125			350736.008422852				06/10/2005 11:55:43	1.18647134572313	0.898173605815816	0.827873587553765							31404.774545289	22512.4670257694	22288.5022735691	25699.1343160842
906	0	2	460	A456															1956.02465820313			654116.174194336				05/25/2005 18:15:05	0.863291209666623	1.03990399047024	0.905408027094406							49332.1250335045	56271.7115607129	52625.3840657955	55482.0594208333
907	0	2	460	A456															1864.20300292969			196178.303894043				05/25/2005 18:15:24	0.733733620583437	1.23114439050934	0.966415531315431							13134.0020943845	20868.5381565832	17595.4750168732	17379.5581176046
908	0	2	460	A456															2012.10363769531			176346.190994263				05/25/2005 18:15:43	0.454387339402212	0.612744192301893	0.878205835161091							3599.10398584333	4595.91249653134	7075.26847300183	7690.38780789397
909	0	2	460	A456	hook homolog 1 [Gallus gallus]		gi|57529629	26.6700000762939	81.122	92086.28125	5.1100001335144	ERLVIQCDALK	410	420	(N-term)_iTRAQ[0], Lysine(K)_iTRAQ[11], MMTS (C)[7]	26.6700000762939	81.122	1621.89965820312	1622.00183105469	0.10217285157	62.9957908020026	122072.829162598	12.299562826063			06/10/2005 11:56:02	1.0162911270326	1.33456489913611	0.66468947326038	1.01629109554209	1.33456493394405	0.664689461159665	1	1	1	9534.13578747907	11855.7019461981	6342.49937443858	9108.42459757698
910	0	2	462	A458															986.763427734375			2157771.18310547				05/25/2005 18:16:03	0.844445375315505	0.946267235501606	0.900839339263141							141131.969508054	149758.685309909	153136.817420535	162268.38319765
911	0	2	463	A459															956.738159179688			913707.963989258				05/25/2005 18:16:22	1.09161988568065	1.20365184567232	1.13617124222856							51033.2126908863	53285.2162091431	54026.1097574195	45390.1417707593
912	0	2	464	A460															1272.74938964844			839046.887817383				05/25/2005 18:16:41	1.0751649267812	0.93368259153053	0.817654173205033							68561.6694260495	56380.6309759006	53034.0001930545	61913.6436833439
913	0	2	464	A460															2553.56518554687			200574.489990234				05/25/2005 18:17:01	1.99190207039517	1.31687392956634	2.07616809259564							9863.79277306795	6175.10763450738	10457.2358256164	4807.90662974
914	0	2	468	A464															1958.0830078125			833660.584838867				06/10/2005 11:56:22	1.07122092833909	0.935152168042211	0.923015202981473							73728.3329784279	60948.3602693915	64616.3843400811	66824.4563115927
915	0	2	469	A465															1899.12658691406			671754.193603516				06/10/2005 11:56:41	0.975752309710113	1.03149319258211	0.989885295490589							48547.9383045569	48598.397048576	50095.0148236842	48307.1339599854
916	0	2	469	A465															1291.86450195313			623851.620361328				06/10/2005 11:57:00	1.04325494817766	0.983083732757392	1.01477946466118							40947.3277056576	36538.4395627566	40512.1427407763	38107.9142516746
917	0	2	469	A465															1617.99536132812			541670.313781738				06/10/2005 11:57:19	0.692668451159531	1.01429970802598	0.860477155622159							31666.9681512097	43910.840873839	40012.7919520636	44387.5471154431
918	0	2	469	A465															1539.998046875			270320.873840332				06/10/2005 11:57:38	1.21368008174465	1.37213597604711	1.11620399724998							20164.8344993537	21587.977857379	18863.0729315332	16131.3422584247
919	0	2	469	A465															2040.17358398437			120381.438964844				06/10/2005 11:57:57	1.07207383302769	1.18545966834637	0.945063673213147							9248.80523506609	9684.38611569891	8292.78566983307	8376.08366000841
920	0	2	469	A465															1956.04638671875			247083.364112854				06/10/2005 11:58:16	0.807437023341818	0.355166409853436	0.405440343850384							2459.43026432458	1024.42959014188	1256.12034078004	2957.3717641716
921	0	2	469	A465															2028.10974121094			146982.747528076				06/10/2005 11:58:36	1.01317670640502	1.10293933235879	0.611724601246338							5996.53307292194	6181.45962130891	3682.55648007769	5746.39009928425
922	0	2	469	A465															2012.10864257813			176263.235961914				06/10/2005 11:58:55	0.775717609433627	0.732175696692387	0.752378593626							8055.38307843959	7199.82983942152	7946.89384564376	10082.3696595265
923	0	2	470	A466	heterogeneous nuclear ribonucleoprotein M [Gallus gallus]		gi|71896353	29.4899997711182	90.138	81389.90625	8.88000011444092	AFITNIPFDVK	78	88	(N-term)_iTRAQ[0], Lysine(K)_iTRAQ[11]	29.4899997711182	90.138	1552.8984375	1553.00061035156	0.10217285156	65.7949348731951	601172.416259766	10.0253770198746			06/10/2005 11:59:14	0.970247172935245	0.805946556994046	0.907228676517464	0.970247162425301	0.80594654762559	0.907228690994854	1	1	1	54348.9620960541	42750.3316683179	51689.7070990263	54386.2277661931
924	0	2	472	A468															987.723693847656			1083811.62402344				05/25/2005 18:17:20	1.01215415210144	1.10433202691689	1.00644783740276							73169.6739904623	75597.6859179551	74003.8242567723	70188.2682729392
925	0	2	473	A469															1936.19311523438			531279.093505859				06/10/2005 11:59:33	1.25301898006311	0.900619791282212	1.36298656721984							59861.7790075055	40743.4529050337	66231.1016068273	46384.4101441692
926	0	2	476	A472															1221.8115234375			3498227.00805664				06/10/2005 11:59:52	1.23061177366487	0.65602678457797	0.713280710084378							276345.378901508	139500.925049946	162918.368784703	218027.4669602
927	0	2	478	A474															1219.79956054687			2942138.41577148				06/10/2005 12:00:11	1.27093283103787	0.821599854968419	0.689024718453891							243579.794763646	149108.839736634	134317.282619199	186079.585483813
928	0	2	479	A475															1121.61791992188			462130.266479492				05/25/2005 18:17:39	0.964224767065474	0.874548434477854	0.828349161987538							30875.9327282946	26518.5665950166	26979.4861452632	31090.0823103425
929	0	2	480	A476															2041.23645019531			423556.300415039				06/10/2005 12:00:30	0.884181180274264	0.824805948794582	0.778863830753018							42690.088476936	37710.4702479673	38249.4995770095	46877.6526305443
930	0	2	483	A479															991.718139648438			1537425.79418945				05/25/2005 18:17:58	0.971180321877739	0.991317034597376	1.08238065841705							117693.418598015	113759.912182814	133416.873718668	117660.955826354
931	0	2	485	A481															1899.2421875			535659.768920898				06/10/2005 12:00:50	1.14491136996971	0.883750605484875	0.731290720554145							57530.8511559485	42051.6489993627	37376.3963750367	48787.5488815327
932	0	2	487	A483															1221.84606933594			2878289.98950195				06/10/2005 12:01:09	1.09729521274317	0.67894757103817	0.70079640101293							226848.414016893	132914.657688454	147360.999572509	200720.777791112
933	0	2	494	A490															1221.79248046875			3652516.23266602				06/10/2005 12:01:28	1.24068812731671	0.709592353957692	0.731505213892007							295744.425915942	160172.238160172	177357.59895623	231437.64955273
934	0	2	495	A491															1622.98010253906			916736.701293945				06/10/2005 12:01:47	0.713659605181555	1.13207650533402	1.05930596114815							54072.6314542789	81224.4057021536	81636.8500395513	73564.1901212009
935	0	2	496	A492															1337.72436523438			433048.792602539				05/25/2005 18:18:18	1.22474482297474	1.21876940848546	0.917196235294371							39678.6532149821	37390.1519867634	30224.0046219326	31455.1223503468
936	0	2	497	A493															1249.66760253906			580459.888061523				05/25/2005 18:18:37	1.56216746166765	1.23005392805396	1.33514743347104							37885.5084047664	28248.4133526995	32934.6604530879	23546.4587140302
937	0	2	497	A493															1620.95983886719			316573.477233887				05/25/2005 18:18:56	1.1762370723365	1.29515853562645	1.09438770118234							33032.8053571696	34442.7565902203	31260.8103662199	27266.5796787521
938	0	2	498	A494															1622.99401855469			998796.685058594				06/10/2005 12:02:06	0.859588232321444	0.973570888582173	1.07487871344013							73768.1146401451	79117.0666849811	93824.4695989597	83321.7323635572
939	0	2	498	A494															1270.80102539063			693536.729370117				06/10/2005 12:02:25	0.969650313591564	1.0174766927614	0.678912100845131							58849.0417923459	58475.3861780743	41909.8625276684	58925.6418750783
940	0	2	499	A495															1958.09411621094			643273.675170898				06/10/2005 12:02:44	1.58679046185313	1.1686874483042	1.08194592094399							65439.7373609855	45639.9039178452	45384.3326088333	40040.7344301895
941	0	2	499	A495															1973.11376953125			461638.462036133				06/10/2005 12:03:04	0.753231098694034	1.26559419916989	0.900949034515538							32561.1251457966	51807.1870131294	39614.1022603957	41971.1848341539
942	0	2	501	A497															2015.1708984375			795937.318115234				06/10/2005 12:03:23	0.913144457252345	1.06127111169913	0.904677360493683							48545.6060107508	53427.0453937193	48919.5659441746	51616.7323904829
943	0	2	501	A497															1708.05517578125			486825.755737305				06/10/2005 12:03:42	1.39681696174762	1.24723439087089	1.26662631297273							43756.0395260358	36997.3790155355	40357.6105264963	30414.3524422934
944	0	2	502	A498															1140.81469726563			1254435.30114746				06/10/2005 12:04:01	0.956133092823782	1.16081061505182	1.09760382258026							72993.9337206288	83917.8145694173	85229.9950031786	74122.2318084207
945	0	2	504	A500															1623.00390625			910835.126342773				06/10/2005 12:04:20	0.75323774878623	0.954902699941104	1.06784168737353							55503.9775586138	66630.8765863853	80034.5181368769	71543.8156302497
946	0	2	506	A502															1221.81030273437			3229328.7734375				06/10/2005 12:04:39	1.26747383348321	0.778684223689642	0.739620028363651							256947.30176156	149482.65760791	152507.83480964	196827.205979125
947	0	2	507	A503															1622.99645996094			754846.708251953				06/10/2005 12:04:58	1.07647411640926	0.966585464228253	0.907738258915742							75697.370622747	64363.8238759431	64925.6454768507	68274.3023370664
948	0	2	513	A509															1260.724609375			534370.543151855				05/25/2005 18:19:15	1.30890739927624	1.29697803215454	1.08580057509762							41184.6410149632	38644.114263402	34750.0042854902	30549.66346401
949	0	2	513	A509															839.911254882812			254169.134521484				05/25/2005 18:19:34	0.776782114848964	0.323942524093538	0.941501125589505							9264.02444152422	3658.41367554724	11420.8848110198	11579.252997948
950	0	2	518	A514															1899.13012695312			593359.357666016				06/10/2005 12:05:18	1.09331716413712	1.08094237850336	1.06064129253071							47555.8369758544	44523.016678493	46925.0373984623	42231.6190795833
951	0	2	522	A518															1221.80993652344			2573935.43579102				06/10/2005 12:05:37	1.25647521795467	0.891289151599073	0.726271424389557							200490.347570934	134673.621036136	117873.704203644	154924.324026992
952	0	2	524	A520															1623.00830078125			919515.30480957				06/10/2005 12:05:56	0.919650719746461	1.20952784961124	1.51926388562407							53564.5074343317	66710.5388118236	90004.8366419744	56550.2161043901
953	0	2	525	A521															1899.17822265625			518742.271118164				06/10/2005 12:06:15	1.08895879769943	1.20091971364271	1.00739021446478							44481.7304238824	46452.4447265373	41854.9075405617	39659.7794039722
954	0	2	526	A522															1221.81262207031			2850726.7175293				06/10/2005 12:06:34	1.39502018817746	0.860189664342173	0.729833381204688							231001.210242421	134881.490959366	122923.783496664	160773.264796375
955	0	2	529	A525															1610.08972167969			555648.487060547				05/25/2005 18:19:54	0.871603457342209	1.65241799717488	1.28430757961466							41740.6326640799	74934.9418939607	62558.6779004234	46496.4880808604
956	0	2	534	A529															1337.77478027344			326856.743652344				05/25/2005 18:20:13	0.835781801978714	1.35985442264135	1.31188990034542							17404.2472017373	26815.0817828096	27786.7756240417	20218.1959272027
957	0	2	543	A538															1622.984375			962447.678710938				06/10/2005 12:06:53	0.72736247688387	1.02181787137077	0.88747380589223							59778.2024057725	79522.4639149844	74186.6798188421	79794.3289231693
958	0	2	543	A538															1497.96301269531			375801.258056641				06/10/2005 12:07:12	1.077472544496	1.3097443631046	0.94771553896368							31387.7775200233	36129.7757853482	28080.8847879894	28283.5827309179
959	0	2	543	A538	PREDICTED: hypothetical protein, partial [Gallus gallus]		gi|118114292	141.149993896484	100	10235.150390625	7.92999982833862	QITISNCGQLS	73	83	(N-term)_iTRAQ[0], MMTS (C)[7]	68.0999984741211	99.999	1353.66076660156	1353.82092285156	0.16015625	118.313431216656	460525.097045899	17.0237334921474			06/10/2005 12:07:31	0.662116531078291	0.780703890684498	0.809434502477522	0.963280548769157	0.923522258853276	0.829497830179842	8	8	8	30616.2785931224	34184.4572609833	38069.5826356741	44895.0064632614
960	0	2	547	A542															1355.828125			868239.013427734				06/10/2005 12:07:51	1.00064437365961	1.12518625883477	0.874228079455379							70958.264669217	75556.5332990988	63055.9993218849	68849.8972673738
961	0	2	547	A542															1972.07751464844			539745.813110352				06/10/2005 12:08:10	0.680682478957514	1.04421792142509	0.887734082513305							26475.7157413258	38460.8303009674	35120.8052472821	37764.4536620143
962	0	2	548	A543															1389.89697265625			653692.647460938				06/10/2005 12:08:29	0.942400282354352	1.35963935454034	0.83769183200155							43223.2818086313	59051.4318834155	39079.1442294814	44530.9950125337
963	0	2	548	A543															1351.90161132812			676128.244750977				06/10/2005 12:08:48	1.06775063331689	1.10463803460267	0.817745384495048							60333.2481333087	59105.9547772201	46998.435782225	54861.4064970811
964	0	2	548	A543															1417.93884277344			287604.282531738				06/10/2005 12:09:07	0.768523170958696	1.00296830502998	0.740745427870459							23644.4776722023	29220.2779595783	23180.3597178908	29871.2108146975
965	0	2	548	A543															1236.81188964844			190243.598510742				06/10/2005 12:09:26	1.30367341958324	1.26207757779385	0.894667012630537							15692.5179229815	14385.8076432981	10953.7715805499	11687.0227885823
966	0	2	548	A543															1200.84265136719			126915.9375				06/10/2005 12:09:45	0.835479076770367	0.41657843949121	0.563227215671942							10795.5636925379	5097.19102797203	7402.38742086929	12545.5531373424
967	0	2	548	A543															1621.00390625			110065.793457031				06/10/2005 12:10:04	1.24642804828241	1.20140178215267	0.38378619734418							8418.98883305406	7684.31867875581	2636.69869817897	6558.02078077495
968	0	2	548	A543															2099.17138671875			200120.403617859				06/10/2005 12:10:23	1.04237974382924	1.09476342692688	2.27608107831489							1130.24391057929	1124.0635580387	2510.22340205259	1052.75249880113
969	0	2	549	A544															1307.85400390625			600989.329467773				06/10/2005 12:10:42	1.11366998809685	0.894215751913366	0.930737662045709							50830.2540450873	38648.4832931198	43208.7283549967	44314.497852181
970	0	2	549	A544															1244.80285644531			641870.849609375				06/10/2005 12:11:01	1.19610750002845	1.01943215852582	0.938380110034367							54326.9705979546	43845.7980998515	43351.3375694681	44098.6549422116
971	0	2	550	A545															1292.85400390625			592954.167358398				06/10/2005 12:11:20	0.974614883814212	0.972252145677788	0.76990960204505							52843.8500858559	49918.8645117835	42459.9600838711	52643.1030402003
972	0	2	550	A545															1238.81518554688			784989.590576172				06/10/2005 12:11:39	1.40319145893727	0.887352835951188	0.991584638638173							69254.253502887	41471.5470736026	49778.0343536304	47919.2032202949
973	0	2	550	A545															1398.93188476563			275293.374938965				06/10/2005 12:11:58	0.797222365177806	0.993282451348003	0.753180059204814							22931.8722314802	27055.6005019194	22036.2294607046	27928.0174974757
974	0	2	550	A545															1188.8330078125			375128.02923584				06/10/2005 12:12:17	1.07130646881106	1.01393424867244	1.34571397179733							27149.600611254	24332.3405522583	34688.131946571	24605.3635538158
975	0	2	552	A547															1206.81970214844			686884.805786133				06/10/2005 12:12:36	0.875862949433976	0.927770915154028	0.947746381518884							45565.8125628002	45705.4609235164	50150.299629923	50510.6587357485
976	0	2	552	A547															1158.81433105469			480982.908813477				06/10/2005 12:12:55	0.898773970889341	0.859134228166804	1.23989318061598							31481.9568348362	28496.8351325238	44174.7333996871	34008.7994440088
977	0	2	552	A547															1221.81237792969			1592309.78833008				06/10/2005 12:13:14	1.30842827409638	0.840323609275191	0.711596415416073							143551.287489799	87302.7878738315	79408.9322566729	106521.491815982
978	0	2	553	A548															828.5			501118.680175781				05/25/2005 18:20:33	0.898470482657261	0.660630603099953	0.726553577348208							28804.0019079094	20055.4347415083	23691.6384134501	31126.4137135162
979	0	2	555	A550															1899.17663574219			354787.238891602				06/10/2005 12:13:33	0.662958548288496	0.693782685611837	0.795121454546954							19369.9591951336	19195.0904762148	23629.4839006596	28367.5872546902
980	0	2	555	A550															1388.91198730469			459312.198730469				06/10/2005 12:13:52	1.18476379545579	0.97981655456095	1.04855797616807							35731.9921475058	27983.021342662	32165.9466149496	29282.3228025444
981	0	2	556	A551															1390.91760253906			604470.955078125				06/10/2005 12:14:12	1.06456198920522	1.10697130312707	0.890725791801289							47217.6461996915	46493.700763266	40184.247434462	43063.9087625805
982	0	2	557	A552															1623.00939941406			666835.751098633				06/10/2005 12:14:33	1.15704954271984	1.69135186853601	1.28020007662368							50126.5704831868	69386.4039749852	56412.1067897418	42062.599197543
983	0	2	558	A553															1642.99609375			121516.736694336				05/25/2005 18:20:52	0.642304127841458	1.06875680344417	1.01687904440303							6617.28003791365	10426.5845344382	10655.8115583496	10002.7374420742
984	0	2	558	A553															1699.98156738281			139744.183532715				05/25/2005 18:21:11	0.201679808044464	0.56824023549458	0.586508159534934							611.313040067103	1631.01365725495	1808.23025766085	2942.939329805
985	0	2	564	A559															1020.64666748047			341954.19317627				05/25/2005 18:21:30	0.831770867320207	0.429490541254712	0.509264217106836							26204.3753303129	12812.9191335627	16318.9308160807	30587.936116226
986	0	2	567	A562															1399.90966796875			573188.715942383				06/10/2005 12:14:53	0.708710121022641	1.16231514786886	1.04604064420011							31667.7088452122	49180.8784373148	47541.7321648548	43383.8486966779
987	0	2	570	A565															1355.82470703125			691160.037841797				06/10/2005 12:15:12	1.10538364849538	0.948157311465858	0.856522130909997							60169.0540389544	48872.5412039495	47421.7055567824	52849.4188616165
988	0	2	573	A568															1188.79150390625			663675.868041992				05/25/2005 18:21:50	1.22113468572459	1.29766149892356	1.05585574582439							46699.5744319517	46993.2141870405	41070.7256641361	37130.3825679311
989	0	2	574	A569															2015.14892578125			568327.864135742				06/10/2005 12:15:31	0.796091403573315	0.980052609346511	0.711839851417823							31420.3559743757	36628.7359386414	28576.4908876206	38320.2412969457
990	0	2	575	A570															1202.84008789063			675652.966064453				06/10/2005 12:15:50	0.769623586157656	0.75198739691975	0.649943430045473							48355.7362461128	44740.8848168927	41535.8997379926	61002.7902089095
991	0	2	577	A572															1221.81604003906			2427714.92407227				06/10/2005 12:16:09	1.36218703554349	0.861222868470249	0.819638588396498							203707.480955208	121957.963682908	124672.614035761	145194.546329858
992	0	2	577	A572															1150.74230957031			580687.691894531				06/10/2005 12:16:28	0.672800909702509	0.948969541136183	0.942396527975544							31791.1371424782	42461.5791013138	45293.0537871202	45877.4806709562
993	0	2	579	A574	PREDICTED: hypothetical protein [Gallus gallus]		gi|118100016	26.0699996948242	78.325	91655.9765625	9.30000019073486	QLVDSAYK	70	77	(N-term)_iTRAQ[0], Lysine(K)_iTRAQ[8], Tyrosine(Y)_iTRAQ[7]	26.0699996948242	78.325	1355.79052734375	1355.83190917969	0.04138183594	30.5222931606374	587640.335449219	10.4358929116738			06/10/2005 12:16:47	1.22275944403036	1.07097181960667	1.1629257237739	0	0	0	0	0	0	53835.5071972066	44650.8984439889	52078.4672129231	42747.2175660524
994	0	2	579	A574															1389.89611816406			405732.224609375				06/10/2005 12:17:05	1.12235794371212	0.907678634018389	0.746236990422587							36998.2930884304	28333.9283724193	25021.048786508	32005.9241783993
995	0	2	581	A576															1190.82983398437			856619.190063477				06/10/2005 12:17:24	0.673276361840465	1.12070253630948	1.01300695167271							42755.5835110157	67392.9086913892	65432.0202591106	61656.5953119706
996	0	2	581	A576															1174.81176757813			629080.343261719				06/10/2005 12:17:43	1.16729404513517	0.841399517295515	0.939597431082361							54756.888012847	37375.3373988037	44831.0325651082	45544.7745219537
997	0	2	581	A576															1642.95007324219			312279.460449219				06/10/2005 12:18:02	0.731770373717525	0.789065889069367	1.22363109965039							19974.6165210757	20395.8247838132	33972.8958033293	26502.3079435875
998	0	3	5	A5															1785.80139160156			305240.450073242				06/02/2005 11:10:43	0.687971712891929	1.05572921511747	0.661282615846278							15703.1033234263	22818.7484966688	15352.5473469106	22161.2868303686
999	0	3	6	A6															1260.65539550781			916420.517456055				06/02/2005 11:11:02	1.02047835263285	1.06633378675239	0.805702435343699							54753.9993701762	54178.82668064	43970.8802305536	52094.5293256063
1000	0	3	6	A6															1174.6845703125			802514.29296875				06/02/2005 11:11:21	0.743247423318662	0.771386735171013	0.824539800789416							49440.4499332606	48589.8483816119	55787.7773877524	64584.6143283995
1001	0	3	6	A6															1955.88916015625			420145.227355957				06/02/2005 11:11:40	0.603538024831969	0.885963196281283	0.936839908246657							15499.8916595945	21545.8723221712	24471.9085651134	24934.6969168047
1002	0	3	6	A6															1272.66296386719			334129.735351563				06/02/2005 11:11:59	0.92450206269687	0.835361916684921	0.822836906287021							23007.9676198525	19686.5412291707	20828.719375863	24162.9770501202
1003	0	3	6	A6															2027.96008300781			191789.536437988				06/02/2005 11:12:18	0.832093818884753	0.574876684141282	0.327748576594393							9880.88158695786	6464.31437461045	3958.60935037502	11529.3139961071
1004	0	3	6	A6															2553.3271484375			98201.7081604004				06/02/2005 11:12:37	1.98569295556746	1.04147378272431	3.94609558447129							1049.32654220297	521.160245901271	2121.01918608701	513.072374603342
1005	0	3	6	A6															2011.95788574219			268384.257820129				06/02/2005 11:12:56	1.09200715781324	1.34331595005304	0.571018452608255							2580.99405194946	3006.51977987201	1372.74570806314	2294.78280491076
1006	0	3	6	A6	hypothetical protein [Gallus gallus]		gi|53128989	97.0471878051758	100	22155.73046875	8.09000015258789	LGGSLVVAFEGSPV	152	165	(N-term)_iTRAQ[0]	62.2700004577637	99.995	1475.82287597656	1475.86071777344	0.03784179688	25.6411507749276	92771.6500549317	32.4879142926408			06/02/2005 11:13:15	1.2379881182613	0.994052175156472	1.34312730940614	0.94869679476593	1.08077969699259	1.08642583097598	2	2	2	5928.59491266994	4507.84376660946	6542.30690203587	4649.59760456775
1007	0	3	6	A6															1620.84240722656			218937.448390961				06/02/2005 11:13:34	2.70541142586351	3.70677318905525	5.8367648746026							928.707885802151	1204.94216431795	2037.9637051299	333.292761530945
1008	0	3	13	A13															1221.7314453125			2246106.83532715				06/02/2005 11:13:53	1.18926409914358	0.692040886476434	0.696360927266047							178475.014922173	98345.6708670686	106294.782135714	145706.587331868
1009	0	3	15	A15															2013.01733398438			452239.857910156				06/02/2005 11:14:12	1.69447437884853	1.18358649530555	1.22430097848531							37948.2772829245	25100.4458240365	27888.4057533565	21743.8842307155
1010	0	3	16	A16															1220.71728515625			1987669.83081055				06/02/2005 11:14:31	1.3289628579999	0.721116210276456	0.76784465728985							168291.591402697	86472.7374440844	98901.1573337927	122950.313997875
1011	0	3	21	A21															1020.64288330078			606652.221191406				06/02/2005 11:14:50	0.978745070002027	0.697305168522986	0.477308931745851							42663.1449223336	28782.6342171145	21162.2223547938	42321.7236729147
1012	0	3	21	A21	PREDICTED: hypothetical protein, partial [Gallus gallus]		gi|118114292	141.149993896484	100	10235.150390625	7.92999982833862	QITISNCGQLS	73	83	(N-term)_iTRAQ[0], MMTS (C)[7]	45.4500007629395	99.75	1353.66076660156	1353.73669433594	0.07592773438	56.0906663274455	560751.666015625	14.7512105969174			06/02/2005 11:15:09	0.877299714362217	0.823210986441002	0.734027678155365	0.963280548769157	0.923522258853276	0.829497830179842	8	8	8	37197.454650261	33052.2301493538	31656.0048933226	41166.6287990467
1013	0	3	21	A21															1707.93078613281			374963.178100586				06/02/2005 11:15:28	1.21961339563406	1.14971478503726	0.55654230177749							30134.0519358284	26899.8487625816	13986.5937154961	23989.1806563248
1014	0	3	21	A21															2099.01928710938			221088.464416504				06/02/2005 11:15:47	0.873256447303357	0.700574577792859	0.888037320187685							12622.5149864858	9589.21030312286	13056.1083322798	14034.0869403126
1015	0	3	21	A21															1142.72912597656			196276.421936035				06/02/2005 11:16:06	0.630020346427715	0.783511846334487	0.939344505828861							9976.7530619709	11749.099732755	15129.9669892646	15374.9855467226
1016	0	3	21	A21															1222.72265625			260543.257141113				06/02/2005 11:16:25	1.0152994554026	0.826362858832869	0.711679797505617							20560.0197788242	15846.178350982	14658.5983651325	19661.1738448443
1017	0	3	22	A22															1188.73352050781			852781.198486328				06/02/2005 11:16:44	0.801965019169914	1.18903005411401	1.13760333626527							43408.7117316464	60945.0839125076	62631.2042301705	52553.4873542339
1018	0	3	78	A76															1174.7265625			464865.860839844				06/02/2005 11:17:03	1.07401998231698	1.03878454673506	1.05721923160815							27906.6577089403	25559.086021865	27940.8074055288	25227.576532442
1019	0	3	100	A98															1254.7314453125			650280.954833984				06/02/2005 11:17:22	1.06945286222454	0.88947384714935	0.863842940151858							40294.1470951407	31734.9544238978	33104.9961543058	36581.4056002893
1020	0	3	101	A99															1226.73120117188			992451.023925781				06/02/2005 11:17:41	1.21931064101326	0.610011699317838	0.644942815756868							88739.3707435956	42040.1755184948	47742.1115648176	70661.3693215566
1021	0	3	157	A155															2141.17578125			241178.380493164				06/02/2005 11:18:00	0	0	0
1022	0	3	157	A155															2076.69067382813			315014.419616699				06/02/2005 11:18:20	0	2.87881232265536	0								2463.909156586
1023	0	3	158	A156															945.613830566406			397614.53137207				06/02/2005 11:18:39	0	1.74783801115933	0								1818.36120901367
1024	0	3	158	A156															1235.74865722656			526773.096618652				06/02/2005 11:18:57	3.66452168214489	2.23680043210021	0							2805.58935085606	1621.65483804497
1025	0	3	158	A156															1250.75842285156			869670.536682129				06/02/2005 11:19:16	3.11413678886026	16.6407190859219	2.02818196586458							2603.14211424559	13172.1497032113	1724.42989446533
1026	0	3	158	A156															1280.28833007813			269364.238891602				06/02/2005 11:19:35	3.01153358686396	3.70451042302274	0							1648.92658877603	1920.74099740671
1027	0	3	158	A156															1310.77978515625			972798.093261719				06/02/2005 11:19:54	0	3.60965895949606	0								4511.91491145957
1028	0	3	158	A156															2049.19677734375			143760.424926758				06/02/2005 11:20:13	0	2.33825982262581	0								893.279381248554
1029	0	3	158	A156															2447.29418945312			332173.394065857				06/02/2005 11:20:32	0	0	0
1030	0	3	158	A156															1350.69140625			100076.110046387				06/02/2005 11:20:51	0.991531753707829	0.893987034065411	0.355203721023996							351.501598194714	300.107101529033		344.191978994089
1031	0	3	158	A156															1047.11938476563			134547.714859009				06/02/2005 11:21:10	0	7.07361481623704	0.981943465572242								1642.20649336708	244.86510526505
1032	0	3	158	A156															926.549743652344			241909.540409088				06/02/2005 11:21:29	0.813921027216863	0.21204774289435	0.610413067008851							213.304480151799		162.712142592655	254.447259233971
1033	0	3	158	A156															2189.19262695313			267197.70866394				06/02/2005 11:21:48	0	0	4.22199482685319									245.607625216281
1034	0	3	158	A156															2115.16577148438			93319.104095459				06/02/2005 11:22:07	0	0	0
1035	0	3	158	A156															2318.23852539063			299382.453212738				06/02/2005 11:22:26	1.2287745148081	2.50541586377222	0.339858938966322							175.168022592193	338.21030053865		138.408480368293
1036	0	3	158	A156															1830.07348632812			287152.310619354				06/02/2005 11:22:45	0.590275061396746	0.666269729360198	0.398082863588108							193.792180423386	207.136327433892	132.93328284335	318.758579267824
1037	0	3	158	A156															1552.75524902344			153392.222793579				06/02/2005 11:23:04	0.190203905577097	0.200860738439631	0.18699973764144										223.39922360248
1038	0	3	163	A161															1222.74377441406			411852.781494141				06/02/2005 11:23:23	1.51038440278963	1.05122039770989	1.07809620993735							28069.5985610445	18499.7927901111	20379.0841118866	18043.8321213059
1039	0	3	172	A170															1270.74755859375			206533.465270996				06/02/2005 11:23:42	3.69346776635761	2.32282419643085	1.3268480112161
1040	0	3	448	A444															945.604797363281			522329.413085938				06/02/2005 11:24:01	0.391844456571522	1.18141998610285	0.385243459395875								3262.22649277012		2831.16701483933
1041	0	4	1	A1															847.828247070312			490094.830261231				05/23/2005 16:24:46	0	0	0
1042	0	4	24	A24															1072.7998046875			406074.879821777				05/23/2005 16:25:06	0	2.91174499157332	0								1590.85738053799
1043	0	4	24	A24															831.847106933594			268187.88571167				05/23/2005 16:25:25	0	0	0
1044	0	4	115	A113															1840.93408203125			161186.843688965				05/23/2005 16:25:44	0.310910448206058	0.960670819483234	0.965829484151035							1353.99741421641	3961.69915294496	4278.2032207139	4228.26878016444
1045	0	4	116	A114	PREDICTED: hypothetical protein [Gallus gallus]		gi|118084200	53.0099983215332	99.956	19962.25	4.80999994277954	EGGGGGSSGGNGEGDSVSNK	89	108	(N-term)_iTRAQ[0], Lysine(K)_iTRAQ[20]	53.0099983215332	99.956	1996.9052734375	1996.95654296875	0.05126953125	25.6744933933416	715476.616149902	33.282153865583			06/10/2005 13:33:43	1.06273946212829	0.717370032678082	0.846530154418992	1.06273943044842	0.71737001806574	0.846530160015415	1	1	1	81973.6262024466	52398.0283669536	66415.3102408826	74890.6169158193
1046	0	4	117	A115															1495.802734375			110336.031768799				06/10/2005 13:34:02	2.58504691737225	0.739053690020637	3.76404139070891							2452.8509992459	664.053549925113	3632.75041604695	921.26125364371
1047	0	4	117	A115															1840.89392089844			97319.1091918946				06/10/2005 13:34:21	0.167068129843352	1.42909225908853	0.60595710382441								3389.77456548834	1543.85492973539	2432.01496487837
1048	0	4	117	A115															1703.91613769531			101293.36227417				06/10/2005 13:34:40	0.916982469851488	2.22182871127733	0.665331420765248							1486.31100504572	3410.2295250953	1096.89517748131	1573.72458161286
1049	0	4	117	A115															1997.96752929688			166428.908355713				06/10/2005 13:34:59	1.48274278211156	1.09139537089438	0.659650256922276							12098.1804442063	8432.58488990298	5474.5245562081	7921.99032177901
1050	0	4	121	A119															1488.7353515625			267339.171264649				06/10/2005 13:35:19	1.94163020439293	1.87797738849645	2.90410300916208							9365.86949764329	8578.20295190942	14248.5946839118	4683.40430845827
1051	0	4	122	A120	PREDICTED: hypothetical protein [Gallus gallus]		gi|118083310	247.06999206543	100	101783.4296875	5.03000020980835	EEDANSSAGDPPR	80	92	(N-term)_iTRAQ[0]	30.2700004577637	91.759	1488.66870117188	1488.77392578125	0.10522460937	70.6836983186151	357175.709655762	43.6170304353641			05/23/2005 16:26:04	0.6558629667153	0.65913728148105	0.610575190633671	1.01982353475702	1.05841332605561	0.987618757084654	7	7	7	9835.82222393788	9360.47339444997	9313.54780813181	14560.5449619996
1052	0	4	122	A120															1703.95971679688			237269.320800781				05/23/2005 16:26:23	0.913315640144843	0.961137917551495	0.726624224983083							13498.0299466221	13451.1550461104	10922.8959932497	14349.2618523323
1053	0	4	122	A120															1998.03015136719			297868.38671875				05/23/2005 16:26:43	0.841005551233902	0.921548995033187	0.8770222563974							22973.505258892	23838.0763767125	24367.8632915475	26522.1343138887
1054	0	4	126	A124															1969.9677734375			192583.660186768				05/23/2005 16:27:02	1.83412137901251	0.750989315435587	0.884929085001941							7230.01103172184	2803.29640677379	3548.1158306014	3827.28633837468
1055	0	4	126	A124															1969.99011230469			135940.01953125				06/10/2005 13:35:38	2.48915347776946	0.894281307093512	2.1981054401992							7763.81001408972	2641.32445399445	6973.48993075468	3028.33065131715
1056	0	4	130	A128	PREDICTED: similar to gravin [Gallus gallus]		gi|118088380	316.77001953125	100	175609.765625	4.46000003814697	EDDTQTMETSPSDSSTK	104	120	(N-term)_iTRAQ[0], Lysine(K)_iTRAQ[17], Oxidation (M)[7]	60.7000007629395	99.993	2162.94921875	2163.07690429688	0.12768554688	59.0330765850312	259218.362548828	21.7031988801392			05/23/2005 16:27:22	0.869925125244183	0.541969260049958	0.948827472513414	0.87425891384888	0.758067875960771	0.841338798235121	6	6	6	12812.1556842559	7558.56518450124	14213.6630842033	14299.4851573255
1057	0	4	130	A128	MARCKS-like 1 [Gallus gallus]		gi|123959732	173.459991455078	100	24376.330078125	4.69000005722046	DDGDSAASSPTEEQSK	125	140	(N-term)_iTRAQ[0], Lysine(K)_iTRAQ[16]	71.0100021362305	99.999	1911.86657714844	1911.97778320313	0.11120605469	58.1662214399216	289724.073165894	27.8786902427176			05/23/2005 16:27:41	0.587634818116092	0.713528156960798	0.850548139403186	0.764892130454848	0.663217026338769	0.801212381766912	6	6	6	15644.4664695674	17988.242244169	23031.9425401871	25848.3785185786
1058	0	4	132	A130															1168.59411621094			117548.807983398				06/10/2005 13:35:57	0.285350510470587	1.26447058164896	1.16775458414964							1270.9092916226	5332.96834898251	5290.12476741985	4324.30153071907
1059	0	4	133	A131															1168.61401367188			199513.43460083				05/23/2005 16:28:01	1.04862763505855	1.93077877542088	1.42727552017621							3918.42381680893	6831.98651072556	5424.70791159637	3628.02421565844
1060	0	4	135	A133															887.096069335938			543229.51184082				05/23/2005 16:28:20	0	1.95314598732117	0								2521.24316987714
1061	0	4	136	A134															2186.08520507813			195704.053161621				05/23/2005 16:28:40	1.23699812691382	0.836460829769936	1.37051211608439							9819.21589129947	6287.49641639273	11065.4499760793	7707.04394234584
1062	0	4	136	A134															1458.76086425781			185165.711654663				05/23/2005 16:28:59	1.10770993592229	1.27321424558913	1.15985640597831							7047.2005026161	7670.37225073346	7505.38949915927	6176.90106130047
1063	0	4	136	A134	MARCKS-like 1 [Gallus gallus]		gi|123959732	173.459991455078	100	24376.330078125	4.69000005722046	DDGDSAASSPTEEQSK	125	140	(N-term)_iTRAQ[0], Lysine(K)_iTRAQ[16]	56.0200004577637	99.978	1911.86657714844	1911.99047851563	0.12390136719	64.8064926030564	157775.805587769	15.0694597300536			05/23/2005 16:29:18	0.879906023107434	0.832547205504118	1.19676047461705	0.764892130454848	0.663217026338769	0.801212381766912	6	6	6	6770.50354276411	6066.21672236439	9366.34929249302	7470.75935842831
1064	0	4	136	A134															1494.72106933594			155182.955795288				05/23/2005 16:29:38	1.08258060120224	1.22731704682923	0.891765706461329							2078.91600485194	2231.81320985632	1741.83054592729	1864.47588425305
1065	0	4	136	A134	coatomer protein complex, subunit alpha [Gallus gallus]		gi|71897175	86.9571914672852	100	151423.65625	7.53000020980835	DADSQNPDAPEGK	399	411	(N-term)_iTRAQ[0], Lysine(K)_iTRAQ[13]	88.6399993896484	100	1631.77587890625	1631.890625	0.11474609375	70.3197634143926	304330.35736084	38.6292975836565			05/23/2005 16:29:57	1.16935786115854	0.851766426997373	1.15593406825879	1.16935786733596	0.851766434147629	1.15593408178816	1	1	1	19991.1926458208	13789.1075217999	20100.3102779742	16598.5951767155
1066	0	4	139	A137															1652.88623046875			140054.981323242				05/23/2005 16:30:16	0.665969686641648	0.239962192422242	0.90638228251195							2525.47467513571	861.699325256598	3496.05613216322	3681.87147826643
1067	0	4	141	A139															2132.96142578125			93500.2156372071				06/10/2005 13:36:16	0.800375369738597	0.434090773179425	0.74706586344623							3322.02832982367	1706.13953408942	3153.89290051049	4029.85745686657
1068	0	4	141	A139															1168.60180664063			130090.599304199				06/10/2005 13:36:35	0.958921417312515	0.160510601080963	1.13545393056856							3237.19530117143		3898.82582308638	3277.67547154736
1069	0	4	141	A139															2788.38916015625			208341.586120605				06/10/2005 13:36:55	0.248114364376203	0.859664726567715	0.243934639000438								542.030298210918		646.47263936541
1070	0	4	142	A140															2131.01000976562			162717.020874023				05/23/2005 16:30:36	0.422855315837515	0.911122907471637	0.992462953329046							3613.06236646843	7371.99453704723	8625.34352780323	8295.90427054185
1071	0	4	143	A141															2826.39086914063			150642.064758301				06/10/2005 13:37:14	0.922053942164645	1.61491520840532	1.4719613102039							4055.06841588814	6725.36650784106	6584.40725793705	4269.94150245625
1072	0	4	145	A143															1364.73364257812			354064.700561523				06/10/2005 13:37:33	1.10143008827712	0.891433323255635	1.07387915186299							37370.8994916709	28641.1106467096	37060.4304490053	32942.5097680673
1073	0	4	145	A143															1712.79077148438			160118.954162598				06/10/2005 13:37:52	0.957723260223555	1.03432320323359	0.605700869659418							7903.64767107053	8082.91812241324	5084.2180378176	8012.49193047679
1074	0	4	146	A144															1364.77014160156			489965.051757813				05/23/2005 16:30:55	1.0502703178826	1.5815646959347	1.34657921157785							37075.2456443973	52868.1705823821	48349.6443608625	34273.8596234928
1075	0	4	146	A144															1527.82604980469			138587.624786377				05/23/2005 16:31:14	0.786628818422967	0.801770633213379	0.451212819208433							7810.8545105362	7538.81725721023	4557.0999960765	9640.70433484809
1076	0	4	146	A144															1712.84692382813			162575.231567383				05/23/2005 16:31:34	2.60183347531068	1.89402969717908	3.30617254712364							3003.75319871931	2070.59856542323	3882.29647637016	1120.89470506258
1077	0	4	146	A144															1966.02880859375			148950.407051086				05/23/2005 16:31:53	0.608795699372138	0.915005550909113	1.01578081714947							3421.48050794176	4869.56983427357	5806.58695961733	5456.60557884251
1078	0	4	146	A144															2331.17700195312			104246.655181885				05/23/2005 16:32:13	0.440161922836687	0.828224650342071	1.33073934860722							1760.99897732932	3137.7559447593	5415.24444253117	3884.42465400977
1079	0	4	146	A144															1168.625			16838.8406982422				05/23/2005 16:32:32	0.923318600605264	1.23395915299247	2.00735549435546							395.48603375977	500.50074215047	874.545261202005	415.871956030537
1080	0	4	146	A144															2236.26684570313			86482.5980377197				05/23/2005 16:32:51	1.34400154568932	1.18532381788101	0.759975409746611							2799.71399538076	2338.16570727084	1610.24468153297	2022.52532567091
1081	0	4	146	A144															2788.5322265625			180029.790336609				05/23/2005 16:33:11	4.25794303685573	1.90141759659705	1.32556026170376							1333.54902959162	563.911595208074	422.266909576981	304.080946887436
1082	0	4	150	A148															1903.84240722656			426634.279052734				06/10/2005 13:38:12	0.452246420624296	0.664262190049886	0.455086900068031							2799.74801179143	3894.10551489324	2865.60663482503	6010.68370447584
1083	0	4	150	A148															1868.94152832031			106730.079620361				06/10/2005 13:38:31	0.334783632048388	0.678203712304547	0.896119922279605							2219.61346678976	4257.92171552704	6043.0710452336	6437.14367831919
1084	0	4	150	A148															2754.22778320312			232559.888687134				06/10/2005 13:38:50	2.79840560676971	1.07724595901315	1.59380286978992							1727.23369926435	629.62170261883	1000.58382513066	599.267201310576
1085	0	4	150	A148															2331.07495117188			289416.680770874				06/10/2005 13:39:10	1.15768696037232	0.737541450641957	1.26584300843858							10936.8774392917	6598.01065027049	12163.5539030305	9172.38492941721
1086	0	4	152	A150															1731.88793945313			175340.383575439				05/23/2005 16:33:31	0.64585931407854	0.60587919416246	0.782973722971611							10320.5948021353	9168.05510462417	12726.0147054012	15514.8245555769
1087	0	4	152	A150															1868.97229003906			130282.036712646				05/23/2005 16:33:50	0.62522469476488	1.32935922509852	0.74754464113469							2665.58363045761	5366.89277418994	3241.69204415367	4139.38915857183
1088	0	4	152	A150															1838.91943359375			169550.563064575				05/23/2005 16:34:10	1.53591767558404	1.94484775276407	1.83409040521209							3053.537546979	3661.38426619308	3708.80925668836	1930.25814886461
1089	0	4	152	A150															1900.87976074219			225813.336029053				05/23/2005 16:34:29	0.524492473749418	0.682719217511202	0.89323524957365							604.900375428919	745.60892260897	1047.82529846857	1119.7592579597
1090	0	4	153	A151															1509.76623535156			588109.810058594				05/23/2005 16:34:49	1.12083008608356	0.957930313631932	1.01689472577866							61238.2088762042	49561.1062582025	56511.5380732326	53047.2369708275
1091	0	4	153	A151															2754.33544921875			277745.412826538				05/23/2005 16:35:08	1.3528535952921	1.48456689037777	2.53996944782394							2467.87642433709	2564.46487406089	4712.80569851005	1771.13912724547
1092	0	4	153	A151															1510.75415039062			359954.584228516				06/10/2005 13:39:29	1.20330923239207	0.784709721502867	1.06254138363474							50439.1886513397	31147.5758086721	45301.7657610506	40697.797971797
1093	0	4	154	A152															1509.74096679687			653907.999023438				06/10/2005 13:39:48	1.28173864175387	0.846451956722875	1.07269835112889							83060.744583367	51942.5218308049	70705.3682512701	62918.2175515481
1094	0	4	156	A154															1785.92297363281			183551.341400146				05/23/2005 16:35:28	0.822525123862235	1.8487803756065	1.56294187552714							6849.21456784143	14578.1124996425	13237.7099126295	8084.84443531882
1095	0	4	156	A154															1815.93859863281			173868.169128418				05/23/2005 16:35:47	1.39831371026328	0.679151065743357	0.578733312616162							17058.0408856168	7845.40371975821	7180.94251097384	11844.1692175111
1096	0	4	157	A155															1393.73889160156			185258.826721191				05/23/2005 16:36:06	1.04635643171086	1.44033399757722	1.70330360083							9886.25337964722	12886.639400602	16369.0165008146	9173.43857372595
1097	0	4	158	A156															1828.89575195313			489509.013793945				06/10/2005 13:40:07	1.00921318952791	0.809636161810595	1.37500249575201							36050.5228405898	27386.902941175	49958.6356551044	34682.3661055078
1098	0	4	159	A157															1641.87658691406			208275.077575684				05/23/2005 16:36:26	1.12461519102306	1.35052127643036	1.08758151261764							14425.6824295453	16404.3198163246	14189.6822835286	12454.1040593093
1099	0	4	159	A157															1828.94055175781			395019.879211426				05/23/2005 16:36:45	0.972481601836019	1.23746437457949	1.07957092250472							24064.5919461868	28997.0747675919	27172.3199618911	24025.7623270305
1100	0	4	160	A158															1830.96801757812			570245.916198731				05/23/2005 16:37:05	0.635207781709341	0.957110830373728	0.961707739128459							32016.9501578809	45682.5939464537	49304.4018189802	48937.7748392726
1101	0	4	160	A158															1527.82250976563			261164.530395508				05/23/2005 16:37:24	1.24588487577919	0.791941235117916	1.23991535922406							19216.7874130376	11566.9858382971	19452.4068726729	14975.5554769901
1102	0	4	160	A158															1899.02172851563			343071.011383057				05/23/2005 16:37:43	0.760516981873927	0.675610151558603	0.910584626314026							10836.2205319075	9115.68817888572	13196.7705490543	13834.0387327095
1103	0	4	162	A160	PREDICTED: similar to Peptidylprolyl isomerase domain and WD repeat containing 1 [Gallus gallus]		gi|50761531	40.9700012207031	99.299	78331.28125	6.71999979019165	ASGAAENEEEDEEDGER	12	28	(N-term)_iTRAQ[0]	40.9700012207031	99.299	1980.80261230469	1980.95141601563	0.14880371094	75.1229375484648	250197.488342285	28.0682456564965			05/23/2005 16:38:03	1.09000467821017	0.921272650319518	1.08474041770984	1.09000472225248	0.9212726779608	1.084740457647	1	1	1	16244.5204483984	13001.4289532202	16443.0655738388	14469.6691684793
1104	0	4	162	A160															1898.9794921875			334134.279724121				06/10/2005 13:40:26	0.756932788767633	0.936420691763223	0.660905862721188							15206.4653294326	17814.2004434775	13504.8260694179	19505.2277692906
1105	0	4	163	A161															1729.87609863281			3026754.72570801				06/10/2005 13:40:45	0.812574755872635	1.04808218564465	1.25074736482948							95899.235801065	117130.91475368	150141.188721474	114586.086937581
1106	0	4	164	A162															866.470275878906			109889.706787109				05/23/2005 16:38:22	1.04678978384552	1.47178059789583	0.772205131237209							4484.83278215471	5971.098401097	3365.0993886907	4159.74633540511
1107	0	4	164	A162															1142.62426757812			156760.245300293				06/10/2005 13:41:04	0.821219373899747	1.68266383463958	0.892932982184183							2763.32163414258	5361.59476598699	3056.11398663405	3267.02395571162
1108	0	4	164	A162															1641.83947753906			112827.615753174				06/10/2005 13:41:23	2.29854280060303	2.75954229273697	1.16870680712318							9320.08978535335	10595.6823715251	4820.0496056277	3936.83823066816
1109	0	4	164	A162															1728.87072753906			956331.344787598				06/10/2005 13:41:42	0.851770092616265	1.09356174198371	1.05015461304465							34221.1517390913	41604.4627674909	42914.485730191	39007.8759921088
1110	0	4	165	A163															1901.92492675781			336385.963195801				05/23/2005 16:38:41	0.843876217622061	1.12864457587801	0.777027532641315							13299.8056857383	16844.1120710283	12456.0800003143	15301.9442929987
1111	0	4	166	A164															2329.12841796875			328437.522583008				06/10/2005 13:42:01	1.23506780071243	1.41179577096327	1.69228741925621							18128.5513300868	19623.1422968358	25265.3233108035	14251.2306674071
1112	0	4	167	A165															1901.86352539063			313309.364868164				06/10/2005 13:42:21	0.852723556525985	1.25251025058667	1.14287045864862							18961.7012245716	26373.9211131058	25849.0435845484	21589.8242508319
1113	0	4	169	A167	calmodulin 2 [Homo sapiens]		gi|4502549	61.7099990844727	99.994	18123.759765625	4.09000015258789	DTDSEEEIR	79	87	(N-term)_iTRAQ[0]	36.3499984741211	97.968	1237.56677246094	1237.66650390625	0.09973144531	80.5867186557375	343454.170532227	15.1346452162392			05/23/2005 16:39:01	0.892974273558316	0.979532170489544	1.28753967604416	1.07068359920317	1.12882979148825	1.12238751709823	2	2	2	22540.042434817	23413.0968453144	33056.3452835348	24507.3216392786
1114	0	4	169	A167															2215.20068359375			141688.206420898				05/23/2005 16:39:20	1.20058471548509	0.567908136557102	0.518499608634726							5559.10235653744	2490.08588634674	2441.96101578907	4495.64416239081
1115	0	4	169	A167															2329.20190429688			186886.203948975				05/23/2005 16:39:39	1.49152903111532	4.90038089567999	5.80819010062723							3040.64946930453	9459.95040239879	12043.5328456657	1979.31408150471
1116	0	4	169	A167															1852.97644042969			164990.050384522				05/23/2005 16:39:59	1.08172181734343	0.248609210878475	0.345765340881742							7593.1291495676	1652.520242325	2468.68164875683	6815.30452531286
1117	0	4	169	A167															1065.61169433594			103717.806640625				05/23/2005 16:40:18	1.3684936877429	0.797584155390402	0.419274090325351							1653.03967993389	912.307768949039	515.130113365656	1172.79079448788
1118	0	4	169	A167															1824.95739746094			100024.003791809				05/23/2005 16:40:37	1.16676884621608	1.08697350642118	0.660575558387877							1830.48356388801	1614.82083166862	1054.10031415877	1523.21454287653
1119	0	4	169	A167															1840.00231933594			82805.494758606				05/23/2005 16:40:57	0.449209198320234	0.682155106685778	0.934627891777056							1118.60287521039	1608.55087291451	2367.25183123312	2417.7275486586
1120	0	4	169	A167															1573.84094238281			45863.689994812				05/23/2005 16:41:16	0.652665660795508	4.55150766946262	1.65228902359718							286.211157022748	1890.05938654379	736.987711990102	425.770790904094
1121	0	4	169	A167															2439.22387695313			125249.418807983				05/23/2005 16:41:36	0.405328176789741	1.85990859318981	0.953128228884866							161.213032107358	700.501915859451	385.58765094365	386.165453883142
1122	0	4	169	A167															1938.04150390625			32725.0553588867				05/23/2005 16:41:55	0.650536651049036	1.07167131311831	0.247564895230332							323.014185383734	503.890077419788	125.030889313107	482.091965733846
1123	0	4	169	A167															1705.94250488281			16733.5168685913				05/23/2005 16:42:14	0.794543176407277	1.77470472200949	1.4014066908135							172.589547618037	365.045894362786	309.627558243706	210.900231530495
1124	0	4	169	A167															1532.8115234375			39756.5371551514				05/23/2005 16:42:34	1.94584720901677	1.08119770841543	1.44566132123654							1330.23601632578	699.921699986324	1005.2288889844	663.743123633153
1125	0	4	169	A167															1306.72351074219			30180.3480529785				05/23/2005 16:42:53	2.28861602044516	0.544406843650734	1.43089192338431							1345.40232018348	303.059002857901	855.587643942073	570.767593224204
1126	0	4	169	A167	MARCKS-like 1 [Gallus gallus]		gi|123959732	173.459991455078	100	24376.330078125	4.69000005722046	AEEDPASGTAPQEER	145	159	(N-term)_iTRAQ[0]	25.6299991607666	76.014	1730.79528808594	1730.92614746094	0.130859375	75.6065006074262	82018.0973815918	29.1408064175796			05/23/2005 16:43:12	0.499589486158032	0.803347142732634	0.480701087785307	0.764892130454848	0.663217026338769	0.801212381766912	6	6	6	1548.33548275205	2357.65039013239	1515.32334647572	3009.06690940961
1127	0	4	170	A168															1729.93188476562			5850705.00524902				05/23/2005 16:43:31	1.02544291520252	1.40357826706407	1.24492442404311							209912.047774132	272073.903032883	259207.340989939	198749.454278137
1128	0	4	170	A168															2053.92041015625			188645.776367188				06/10/2005 13:42:40	0.846647933995717	0.848613327222123	0.604164650257082							21191.3488438204	20113.6075047004	15381.1742409351	24301.6530460214
1129	0	4	170	A168	PREDICTED: similar to kinesin heavy chain [Gallus gallus]		gi|50732309	38.0400009155273	98.623	124984.09375	6.05999994277954	SAEIDSDDTGGSAAQK	814	829	(N-term)_iTRAQ[0], Lysine(K)_iTRAQ[16]	38.0400009155273	98.623	1839.8818359375	1839.96447753906	0.08264160156	44.9167984300956	218678.601501465	15.9450483275442			06/10/2005 13:42:59	1.13795571941566	0.976553787404164	0.565354094964815	1.13795573272654	0.976553760252677	0.565354107903023	1	1	1	29404.2327453997	23894.8898459852	14858.7906570988	25087.9142801277
1130	0	4	170	A168															1705.90014648437			119079.559783936				06/10/2005 13:43:18	0.912005797635607	0.286787583711264	0.963184138373161							7807.49661254873	2324.871349799	8386.90957237067	8311.78448030701
1131	0	4	170	A168															1306.69445800781			340629.677490234				06/10/2005 13:43:37	0.728906436732491	0.843509655366171	0.792635033105538							14052.6811707217	15399.3305461933	15543.1523646338	18718.3462286408
1132	0	4	173	A171															2398.22534179687			144228.688964844				06/10/2005 13:43:57	1.31124043738263	1.00895287114414	1.01918927180724							5628.43983756649	4101.1055812258	4449.78441833499	4167.59744067468
1133	0	4	173	A171															1712.89233398438			247350.071289063				06/10/2005 13:44:16	0.532174183106871	1.44497162177008	0.848522867199252							10949.5775994516	28153.1670243669	17757.6522742788	19976.6946788077
1134	0	4	173	A171															2215.125			104780.48638916				06/10/2005 13:44:35	0.817810672328602	0.312707804766451	1.16877000697802							1674.06458458993	606.153380056448	2433.47520994242	1987.46506484466
1135	0	4	173	A171															1980.00720214844			103397.074890137				06/10/2005 13:44:54	1.06926962180319	3.09109057248269	2.51098285826043							3475.55763495848	9514.22400023892	8301.55495525758	3155.85713503545
1136	0	4	173	A171															2372.240234375			177160.712127686				06/10/2005 13:45:13	1.05749532641249	0.483816205186411	0.369753188559323							3191.23011677293	1382.56147561847	1134.93248293463	2929.94679187262
1137	0	4	173	A171															1930.01489257813			92307.9347839356				06/10/2005 13:45:32	1.82265730042274	2.02219553227026	1.00086162607894							2083.59520563757	2189.05085951538	1163.75296760826	1109.91162052984
1138	0	4	173	A171															2439.20239257812			236931.491950989				06/10/2005 13:45:52	1.0870566146035	0.508952742706974	0.927427220661352							971.288504028891	430.623691867087	842.857891255327	867.513324271843
1139	0	4	173	A171															1895.01513671875			185030.950576782				06/10/2005 13:46:11	0.970358029662818	0.877439493135509	1.09921552306037							2597.91158707191	2224.50771456082	2993.32345634427	2599.39591047138
1140	0	4	173	A171															1880.99694824219			179670.23991394				06/10/2005 13:46:30	1.08163095060183	0.674614766240167	0.909083774337587							2113.83416919967	1248.45250792933	1807.06655164353	1897.45670916983
1141	0	4	173	A171															1563.8466796875			220304.53855896				06/10/2005 13:46:49	0.476330700983671	0.892346744072683	0.186161843003355							615.655838069324	1092.16296791552	244.736379484307	1254.90108976563
1142	0	4	174	A172															1720.84252929688			3754980.96398926				06/10/2005 13:47:08	0.846482462042155	0.919004204893234	0.869676039287054							246378.72261578	253295.286689937	257466.762861887	282595.539767981
1143	0	4	176	A174															1218.63671875			324891.135803223				05/23/2005 16:43:51	0.985560767561819	0.901625693109364	1.60630280531267							14978.8914827431	12976.1818077109	24831.4521694025	14756.2612569863
1144	0	4	176	A174															1563.84716796875			278278.7628479				05/23/2005 16:44:10	0.989191826997205	1.21150670451457	0.971201862777477							17584.0659016367	20393.369143001	17560.0894209288	17259.1280807611
1145	0	4	176	A174															1880.99475097656			180356.883789063				05/23/2005 16:44:30	1.34735140877559	0.581627943449718	0.698140917115244							14844.6072346543	6068.16623026516	7823.64895998904	10697.1453988225
1146	0	4	176	A174															1759.82751464844			177871.923065186				05/23/2005 16:44:49	0.325819544488064	1.08149883485182	0.501719473393211							2078.9915200396	6534.70545452767	3256.22927577575	6195.20460477246
1147	0	4	177	A175															861.434387207031			184283.250183105				05/23/2005 16:45:08	0.830580948245237	1.29022448389189	0.870180757044918							10075.879441574	14821.448583397	10737.1471659647	11778.2580696537
1148	0	4	177	A175															1476.77978515625			434385.643981934				05/23/2005 16:45:27	0.901669371953442	1.46025182790036	1.27643599646023							23283.1796668248	35706.4854850918	33525.2826409144	25071.195305776
1149	0	4	178	A176															1441.70434570312			281871.539611816				06/10/2005 13:47:27	1.28013920897614	1.12806805889522	1.40315285398291							22426.3299862542	18713.7440926348	25002.556973553	17009.089912583
1150	0	4	178	A176															2205.05517578125			157514.993896484				06/10/2005 13:47:46	1.03135508872612	2.20055209728246	2.27856319685061							7285.11389952015	14719.1984461061	16370.7147762558	6858.16925159921
1151	0	4	178	A176															1566.78576660156			297900.249755859				06/10/2005 13:48:05	0.902688660109604	1.13654666769341	0.895720807549853							16609.0422806147	19802.4193063095	16763.2298535683	17864.3275164727
1152	0	4	178	A176															1719.82470703125			3921259.54248047				06/10/2005 13:48:24	0.991616063086481	0.906871437213982	0.992976431292104							267345.124618812	231525.491210813	272299.026640683	261763.316049608
1153	0	4	178	A176															1625.78405761719			195326.545654297				06/10/2005 13:48:43	0.74060226031696	0.545384614232446	0.786435019498692							12705.38320555	8859.92391566879	13722.840397971	16656.4637308124
1154	0	4	179	A177															1788.94177246094			270549.72668457				05/23/2005 16:45:47	0.854168180311678	0.9139710976234	0.933841086374371							12520.8744195958	12686.6835870022	13923.3160563867	14232.17709512
1155	0	4	179	A177	PREDICTED: similar to RP11-575L7.5 isoform 1 [Gallus gallus]		gi|118104129	33.0099983215332	95.615	42370.53125	5.55999994277954	DVSVDEEGAR	20	29	(N-term)_iTRAQ[0]	33.0099983215332	95.615	1220.587890625	1220.66101074219	0.07312011719	59.90565509589	218738.932647705	15.4328375552042			05/23/2005 16:46:06	1.14238417160951	0.820032383270575	1.26266501324747	1.1423841290831	0.820032370803096	1.26266506167929	1	1	1	13142.8283161736	8933.71381729179	14775.5357736409	11170.0913821134
1156	0	4	179	A177															2205.119140625			172397.819274902				05/23/2005 16:46:25	1.37644944969337	1.8344640539793	1.51512603322262							5479.05237587348	6914.78636732646	6134.4040654703	3864.78424345117
1157	0	4	179	A177															1566.81237792969			178574.49458313				05/23/2005 16:46:45	0.955493776190084	0.689044370963227	0.514979944838296							3166.41826705995	2162.28026372781	1735.83791131617	3217.51431767732
1158	0	4	179	A177	thrombospondin 2 [Gallus gallus]		gi|48976107	26.9599990844727	82.341	143361.046875	4.6100001335144	YNPEQEDSDGDGR	922	934	(N-term)_iTRAQ[0]	26.9599990844727	82.341	1625.67993164063	1625.81860351562	0.13867187499	85.3008469201243	170528.638458252	7.54921317085515			05/23/2005 16:47:04	0.724394643642156	0.596697474656325	0.712878977818328	0.724394659317694	0.596697451034051	0.712878951245096	1	1	1	6424.6420245534	5011.32165332583	6430.84356002014	8611.00362726938
1159	0	4	179	A177	PREDICTED: hypothetical protein [Gallus gallus]		gi|118095169	185.889999389648	100	12821.5703125	3.71000003814697	AAEDDEDDDVDPK	83	95	(N-term)_iTRAQ[0], Lysine(K)_iTRAQ[13]	95.4800033569336	100	1721.76000976563	1721.87951660156	0.11950683593	69.4096942966309	862908.019500732	54.0340868920132			05/23/2005 16:47:24	1.12097098997213	0.990037516784461	1.04387120437138	1.17760898329903	0.9457354798387	1.13730052780846	5	5	5	63458.3742998177	53072.6283567586	60106.2895535634	54963.5324857374
1160	0	4	180	A178															1720.87609863281			996632.762023926				05/23/2005 16:47:43	1.08735027180942	0.858799246583744	0.899736823956559							81487.5077353101	60944.9321683289	68582.8449341292	72761.4987743103
1161	0	4	182	A180	PREDICTED: hypothetical protein [Gallus gallus]		gi|118091140	101.590003967285	100	41354.66015625	4.55000019073486	TADLDGDSAATR	171	182	(N-term)_iTRAQ[0]	28.2900009155273	87	1336.646484375	1336.75012207031	0.10363769531	77.5356061019071	422327.068481445	18.5250962030099			05/23/2005 16:48:02	0.695771139902402	0.994004270673563	0.788756118299623	0.79813201309358	0.99939944286962	1.06265058542447	2	2	2	22966.9842081181	31070.6391308834	26482.4850253195	32049.2321977035
1162	0	4	182	A180															1697.82531738281			263624.214752197				05/23/2005 16:48:21	0.705241964039717	0.728047122057165	0.948371057140901							18375.3902194167	17963.1414231462	25133.6260346697	25297.5517303313
1163	0	4	183	A181															1441.75024414063			516133.733154297				05/23/2005 16:48:41	0.884183999988526	0.751049537816849	0.778706832263886							56804.0376030728	45690.8789968994	50884.9055536781	62375.8709766138
1164	0	4	184	A182															2198.26586914063			404936.661743164				05/23/2005 16:49:00	1.31029484826836	1.00795720878943	1.21408526256895							34645.180899608	25237.1477577096	32651.3709037035	25671.6550328432
1165	0	4	184	A182	dynein, cytoplasmic, intermediate polypeptide 2 [Gallus gallus]		gi|57529758	136.100006103516	100	74233.6015625	5.26000022888184	SVSTPSEAGSQDSGDGAVGSR	85	105	(N-term)_iTRAQ[0]	109.279998779297	100	2094.9658203125	2095.11962890625	0.15380859375	73.4181876662106	501591.839538574	55.2840587042768			05/23/2005 16:49:20	0.90689092249767	0.65713727875807	0.794489577252201	0.496604818853635	0.815180646340375	0.675595912405531	2	2	2	28421.1350532549	19501.4473038796	25325.2068199888	30427.5112624962
1166	0	4	184	A182															1744.95434570313			430200.598449707				05/23/2005 16:49:39	0.955470588216009	0.965117091011408	0.814397209573172							26921.8142940591	25750.8389728855	23340.0461966937	27356.911761165
1167	0	4	184	A182															1233.71203613281			571033.816619873				05/23/2005 16:49:58	1.08926618413195	1.35449226943717	1.40536443706983							27810.6923733522	32747.5403470996	36495.9919727957	24788.9338307754
1168	0	4	185	A183															1435.87341308594			2305743.47338867				05/23/2005 16:50:18	0.934464633259137	0.646509857752733	0.852931659144567							228781.247530133	149884.623442956	212397.901979953	237704.620139539
1169	0	4	185	A183															1566.79870605469			225826.180725098				06/10/2005 13:49:02	0.488126888779664	0.843381567386663	0.784588783371352							8902.10659399072	14564.9346001106	14553.9402194431	17706.8018339568
1170	0	4	185	A183	PREDICTED: hypothetical protein [Gallus gallus]		gi|118095665	100.979995727539	100	204309.015625	6.26999998092651	EISQDSLAAR	211	220	(N-term)_iTRAQ[0]	28.9200000762939	88.755	1233.65588378906	1233.68530273438	0.02941894532	23.846962274152	531820.758972168	37.7020856756308			06/10/2005 13:49:21	1.12608995647837	1.30871077104312	1.16628705761863	0.936882452273683	0.882501050442024	1.21307052485971	4	4	4	29376.8698612215	32329.6115481371	30946.8410054319	25328.676820515
1171	0	4	186	A184															1720.90344238281			2089289.95068359				05/23/2005 16:50:37	0.894077503544417	0.820726122910239	0.969207870213484							145418.616024242	126405.936859587	160339.381788876	157915.553904959
1172	0	4	187	A185															1785.98986816406			294914.530334473				05/23/2005 16:50:56	1.44869886217601	1.10519015290674	1.38127630371651							24353.8967244912	17593.478844287	23618.3381117982	16321.8885998188
1173	0	4	187	A185															2171.0966796875			254167.192810059				05/23/2005 16:51:16	0.707407110682858	0.773573567944075	0.806617200123611							17443.9758585976	18063.5062384957	20231.2151072453	23941.7628356374
1174	0	4	187	A185															1666.90014648437			337637.659118652				05/23/2005 16:51:35	0.672280956900144	0.654495305915876	1.05566886160651							9838.06882553971	9069.63810743019	15713.2200213985	14208.2017513463
1175	0	4	187	A185	actin type 5, cytosolic - chicken		gi|86169	481.489990234375	100	42890.66015625	5.07999992370605	DSYVGDEAQSK	52	62	(N-term)_iTRAQ[0], Lysine(K)_iTRAQ[11]	42.1199989318848	99.462	1486.72717285156	1486.82971191406	0.1025390625	68.9696565532793	224871.755859375	12.9438041992407			05/23/2005 16:51:54	1.15040629180635	1.020330633261	1.30343428410815	1.01125447611624	0.982746738500976	1.04156378969206	22	22	22	14948.1999457395	12554.6020434481	17226.82425462	12615.8849085567
1176	0	4	187	A185															1322.67834472656			174105.314941406				05/23/2005 16:52:14	0.784109442467152	0.656252761535678	0.90322263834398							788.171581107817	624.654117560503	923.458397865544	975.942332011513
1177	0	4	187	A185	58kDa glucose regulated protein precursor [Gallus gallus]		gi|45383890	231.190002441406	100	63961.6796875	5.76000022888184	DGEESGTYDGPR	106	117	(N-term)_iTRAQ[0]	73.8199996948242	100	1426.62060546875	1426.73645019531	0.11584472656	81.2021963764748	459135.427734375	40.9614732021235			05/23/2005 16:52:33	1.4024373880643	0.846403260373332	1.30206230379363	1.36902864673422	1.12393669331555	1.32071798552809	5	5	5	26683.3175916951	15249.5857732367	25198.027347959	18472.9567080856
1178	0	4	190	A188															1441.71215820312			411619.72479248				06/10/2005 13:49:40	0.915479665797214	0.851811415967274	0.991751866223495							38494.1852483339	33916.752410266	42415.8221172387	40825.0286270878
1179	0	4	190	A188															1338.6376953125			258808.571044922				06/10/2005 13:50:00	1.04154773644487	1.20993110177719	1.05933757483689							17685.2010858135	19454.3103032445	18295.4726210575	16485.8328109488
1180	0	4	190	A188															1785.93811035156			114964.807434082				06/10/2005 13:50:19	0.449774738561928	1.08346091958982	0.832973105673934							3463.73334490126	7901.09014966198	6524.67378910448	7477.03578376325
1181	0	4	190	A188															1822.91748046875			136590.585479736				06/10/2005 13:50:38	0.476815735416451	0.39863233410151	0.825684518186911							7253.51497849621	5742.4183786595	12775.8706967603	14769.9151856271
1182	0	4	190	A188															2171.02612304687			228832.651023865				06/10/2005 13:50:57	0.402072602182744	0.594535369341663	0.414272526433592							1562.70651082605	2188.13953264351	1637.71190832854	3773.57520226939
1183	0	4	190	A188															1486.77514648437			145919.744812012				06/10/2005 13:51:16	0.784710783128883	1.00788170658002	0.309937593834196							7096.0777782149	8630.6336957939	2850.76512205409	8779.88474499508
1184	0	4	190	A188															1637.73669433594			263857.711456299				06/10/2005 13:51:35	0.712108661144265	1.89514208016555	2.37607577996289							1653.11810618039	4166.04315982276	5610.43241638001	2253.91577422946
1185	0	4	190	A188															1322.64111328125			211947.785270691				06/10/2005 13:51:54	0.423317726155082	0.423337858419421	0.183924031638253							593.604754894392	562.137295919551	262.329920528645	1361.4791184896
1186	0	4	190	A188															1864.96887207031			233267.563789368				06/10/2005 13:52:13	0.38642252105801	0.604201557806459	0.593302689656095							773.940293497161	1145.91193907692	1208.64783525094	1944.57678478395
1187	0	4	190	A188															1744.89953613281			169526.745567322				06/10/2005 13:52:32	1.39755698081401	1.33737850974523	2.04686757977996							550.832895927084	499.14768395966	820.575460437682	382.675283920766
1188	0	4	190	A188															1606.81896972656			171741.236724854				06/10/2005 13:52:51	0.532020292932846	1.30218797151801	1.89597164406731							418.083578699434	969.020504047474	1515.46245999487	762.983208536491
1189	0	4	190	A188															2954.55737304687			154717.437805176				06/10/2005 13:53:10	5.30377735804605	3.34014222164946	4.00560260476799							975.731277942125	581.881134011959	749.533823913576	178.617912846057
1190	0	4	191	A189															1338.67578125			499481.677307129				05/23/2005 16:52:52	0.922283551098479	1.1668248710336	1.05582748161933							25113.0129686461	30085.9972025755	29241.9111238438	26437.1372813038
1191	0	4	191	A189															1703.82751464844			333310.083984375				06/10/2005 13:53:29	1.08148071152844	1.10660487328718	0.971469477377646							26656.491968327	25828.6180929912	24355.2061614894	23931.1894775544
1192	0	4	191	A189															1425.69470214844			1093289.92871094				06/10/2005 13:53:48	0.799884953979152	0.713089328528243	0.776830503645909							56747.2850893965	47905.554748185	56056.0206929215	68880.7122910648
1193	0	4	192	A190															1774.97265625			233601.464294434				05/23/2005 16:53:12	1.18569540861176	1.32831533324944	1.3587392831495							16550.9964413833	17558.0616020463	19291.4811060717	13552.8638511463
1194	0	4	193	A191															1838.93334960938			340805.72052002				05/23/2005 16:53:31	1.0523001195415	1.28057086392563	1.50386043291159							18936.9067310993	21822.1437421505	27526.7783958969	17472.2762985545
1195	0	4	193	A191															1592.92993164063			296458.20526123				05/23/2005 16:53:50	1.19008053842578	1.69757733767059	1.26428708807757							21022.2018359536	28395.9100966793	22715.692654636	17150.7026204458
1196	0	4	193	A191															1496.77709960937			192263.614074707				06/10/2005 13:54:07	1.12843590287929	1.80236140165893	1.43642181814788							12196.0955148756	18446.3385486478	15790.8078077079	10493.5875401909
1197	0	4	194	A192															1822.98864746094			478628.762573242				05/23/2005 16:54:10	1.32878577160374	1.18219481201329	1.09736922477384							44412.6336475638	37416.6570001875	37306.3506396586	32451.2646794912
1198	0	4	194	A192															1274.73913574219			367191.234985352				05/23/2005 16:54:29	1.00375205552139	0.941962194668002	1.08045252362102							26230.8388957515	23310.070159671	28719.0357188951	25372.6483725647
1199	0	4	194	A192															1496.8134765625			247695.397338867				05/23/2005 16:54:48	1.04322333882829	1.04658992796392	0.826537840576112							18336.9966242485	17420.1478564187	14777.1977428123	17065.970042703
1200	0	4	194	A192															1617.92578125			193603.923065186				05/23/2005 16:55:08	0.992706958507107	0.690691487463207	0.616488435348983							9653.0641678579	6359.93395692392	6097.4394210187	9441.13473181744
1201	0	4	194	A192															1231.5712890625			329614.053161621				05/23/2005 16:55:27	1.02172888903946	1.12854806610062	1.24716722947292							13080.7075337293	13681.697962635	16240.4734706841	12430.1288587968
1202	0	4	194	A192															1637.80200195312			117180.039993286				05/23/2005 16:55:46	0.823398462056938	0.704685467854785	0.906291734525442							2375.74814519898	1925.35154689124	2659.72539349177	2801.36962781387
1203	0	4	194	A192															2140.02124023438			34514.3378601074				05/23/2005 16:56:06	4.78957408501467	0.824027029538664	1.04020872818838							903.356215903293		199.554289971445	183.122711497663
1204	0	4	194	A192															1865.04064941406			68044.9796295166				05/23/2005 16:56:25	3.98176587500423	3.17321826845745	1.99114559052302							1120.68816221859	845.733211654088	570.020551185775	273.26822298377
1205	0	4	194	A192															2954.69555664063			160019.494216919				05/23/2005 16:56:45	2.25302874546544	5.78028711126645	2.95266331196921							373.607925196781	907.659867673963	498.014179656626
1206	0	4	194	A192															1606.8798828125			138151.87915802				05/23/2005 16:57:05	1.48407077072824	1.41922848807374	1.67872805657747							3212.55372276491	2909.19265822338	3696.19239708975	2101.72483349116
1207	0	4	196	A194															1955.92895507813			237578.055664063				06/10/2005 13:54:27	1.72755952810053	2.23462329030749	0.580798988688235							17797.6634051963	21800.1089482624	6086.03229265892	10002.5339979273
1208	0	4	196	A194															2081.11499023438			241104.650756836				06/10/2005 13:54:46	2.41031766383183	1.97190395018366	2.57946913404499							9167.86517747762	7102.38265067985	9979.36030335063	3692.95489113531
1209	0	4	196	A194															1783.8681640625			189972.68157959				06/10/2005 13:55:05	1.08898474606382	1.07438296677922	0.953457019065585							21099.1156208526	19711.7846275946	18789.7935746467	18811.4608896114
1210	0	4	196	A194															1231.56420898438			578347.14440918				06/10/2005 13:55:24	0.875035949244452	0.844012913580177	0.915607075911848							25466.8709063086	23260.7202438929	27104.2418995412	28257.2412595043
1211	0	4	196	A194															2736.49438476562			227220.186340332				06/10/2005 13:55:44	0.219565581339252	0.86970120783135	0.685501723649573							360.468568293029	1352.06505465167	1144.69589099604	1593.98124825637
1212	0	4	197	A195															2081.17724609375			244206.548156738				05/23/2005 16:57:24	1.27009140857702	0.576618155898589	1.27673374845731							8514.79676235889	3660.59764728971	8705.98830860669	6509.0765102058
1213	0	4	198	A196															2980.65991210938			290371.125732422				05/23/2005 16:57:44	1.65616132263722	0.748024258232237	2.07170762652618							8870.80998301904	3794.02943538136	11286.7144164104	5200.44738553403
1214	0	4	198	A196	PREDICTED: similar to 5-nucleotidase domain containing 2 [Gallus gallus]		gi|118096688	54.6599998474121	99.97	70659.5390625	7.30999994277954	GAEPGPVAGGQPAPSEGADTR	57	77	(N-term)_iTRAQ[0]	54.3499984741211	99.968	2065.00708007813	2065.14624023437	0.13916015624	67.389675116625	237268.673980713	35.8432331117292			05/23/2005 16:58:04	0.851312903294601	0.698705889982364	0.928528526533525	0.699123251208119	0.806166799990069	0.682168822871742	2	2	2	11532.1123256808	8962.69107586124	12793.6166049	13152.2397282765
1215	0	4	198	A196															2736.52294921875			267909.441955566				05/23/2005 16:58:23	0.346102165498013	1.26951479027999	1.42718652133903							1544.4244716647	5364.44130887277	6477.71037648025	4332.53845605825
1216	0	4	200	A198	PREDICTED: similar to 5-nucleotidase domain containing 2 [Gallus gallus]		gi|118096688	54.6599998474121	99.97	70659.5390625	7.30999994277954	GAEPGPVAGGQPAPSEGADTR	57	77	(N-term)_iTRAQ[0]	54.6599998474121	99.97	2065.00708007813	2065.09228515625	0.08520507812	41.2613975719512	300695.328308105	44.3046101087945			06/10/2005 13:56:03	0.574140599522907	0.930155161508708	0.501173940850827	0.699123251208119	0.806166799990069	0.682168822871742	2	2	2	14095.4837632304	21624.272368173	12514.936245353	23836.4620655845
1217	0	4	202	A200															1385.79553222656			259577.615844727				05/23/2005 16:58:43	1.27568722557094	1.66342007191087	1.10417407604453							16349.2385502428	20187.3650744534	14393.5958302519	12443.2375554392
1218	0	4	202	A200															1783.84875488281			212458.591278076				05/23/2005 16:59:02	1.08474943626165	0.88036377045719	1.03871672736338							17564.9517251599	13499.0766871095	17107.7575186858	15721.6308915725
1219	0	4	202	A200															1368.72277832031			241657.265106201				05/23/2005 16:59:21	0.791243548612247	0.731698994369673	0.951199580922939							10655.0467316895	9330.43754697725	13028.5252851487	13074.5046891258
1220	0	4	202	A200															1550.80102539063			187907.166030884				05/23/2005 16:59:41	0.730909401725671	0.47125685565312	0.972086802511396							6111.19719230398	3731.16801451185	8266.96748161405	8117.88355867676
1221	0	4	202	A200															1602.83422851562			310431.946914673				05/23/2005 17:00:00	1.80860042412276	2.05124046515475	2.02897356638783							14900.5654518438	16002.9877134816	17002.5845548252	7999.08274904561
1222	0	4	202	A200	myristoylated alanine-rich C kinase substrate (MARCKS) [Gallus gallus]		gi|45382723	601.210021972656	100	31746.830078125	4.48000001907349	EAAEAESTEPASPAEGEASPK	82	102	(N-term)_iTRAQ[0], Lysine(K)_iTRAQ[21]	118.569999694824	100	2346.11938476563	2346.28466796875	0.16528320312	70.4496131753794	552240.815032959	52.6964276668426			05/23/2005 17:00:19	0.953689051759466	0.743575486132124	0.786340009999264	1.10232485633611	0.895001655505705	1.12003384334652	14	14	14	28623.9332359814	21133.5255041101	24005.5311703312	29140.8745718068
1223	0	4	203	A201															2344.19311523438			588354.339477539				06/10/2005 13:56:22	1.30004734060367	0.984102840933189	1.17267640718975							37516.0260420206	26891.9640697013	34420.2707615106	28018.0386346592
1224	0	4	203	A201															2954.48828125			129770.203735352				06/10/2005 13:56:42	2.92256721993043	2.81059970893093	6.35750948967917							1731.54005768161	1576.85371808428	3831.18818215011
1225	0	4	203	A201															2384.18725585937			114048.686889648				06/10/2005 13:57:01	0.245640416643824	1.95361288282921	1.16013632344868								4312.02928577821	2750.4659547819	2263.07467300388
1226	0	4	203	A201															1602.8310546875			104928.733154297				06/10/2005 13:57:20	1.87103772651187	0.97623520006512	1.70269270398276							7202.54506519089	3558.62543168204	6666.81107220151	3737.51985274013
1227	0	4	205	A203															3009.4736328125			226738.092163086				05/23/2005 17:00:39	0.791679201672621	0.202602963892423	0.356629026533447							2192.45561395278	531.314592525818	1004.56188327589	2688.81945972097
1228	0	4	205	A203															1571.84436035156			648384.100097656				05/23/2005 17:00:59	1.17686775485147	0.818273468829419	0.740143965791004							46559.6089813541	30655.2248609274	29783.5386866007	38411.5408579679
1229	0	4	206	A204															3067.54907226562			367725.321716309				05/23/2005 17:01:19	0.47428478411202	0.804375523648284	1.78540451515916							1363.96929877599	2190.52707470474	5222.52424609311	2792.19324079082
1230	0	4	206	A204															1884.90966796875			413651.103698731				05/23/2005 17:01:39	0.938693248491989	0.660585664218348	0.503468064043626							14927.8618309991	9947.80886779706	8143.7470021223	15440.2376602355
1231	0	4	206	A204															2337.28051757812			219435.715362549				05/23/2005 17:01:59	2.53761267229749	1.62951889491985	2.05169002093495							12908.0476982022	7849.08447445901	10615.1321796103	4938.73013130016
1232	0	4	206	A204	nestin [Gallus gallus]		gi|45384298	450.794372558594	100	210813.09375	4.15999984741211	ASSIEEAMPAAEGSSGSGEGTTGR	679	702	(N-term)_iTRAQ[0], Oxidation (M)[8]	27.7900009155273	85.413	2399.0751953125	2399.25512695313	0.17993164063	75.0004172364279	291892.324951172	9.84688118832828			05/23/2005 17:02:19	1.78781318165644	1.15094515364667	1.45784608593712	1.23932261769735	1.21074252586974	1.20023683538643	11	11	11	4231.18624287153	2579.40187281922	3509.37772540528	2297.84153485249
1233	0	4	207	A205															2574.36694335938			288176.698730469				05/23/2005 17:02:39	1.08329006687168	1.40408542785774	1.46146919635019							14252.1556574096	17492.5733400496	19557.0747267115	12773.6750626978
1234	0	4	207	A205															2423.2216796875			254451.955688477				05/23/2005 17:02:59	0.738258942730616	0.829693546609955	1.00392538135164							10102.2466314174	10751.0612987275	13972.9825898437	13285.8492071652
1235	0	4	207	A205															1394.77136230469			164663.451843262				05/23/2005 17:03:18	1.06625055041783	0.602349365655382	0.814096515047758							8695.66097194148	4651.74782616509	6753.01414546533	7918.14406307141
1236	0	4	207	A205															1716.96643066406			192221.182861328				05/23/2005 17:03:38	0.914997830181201	1.43389089912645	1.5034856715815							4048.29956354168	6007.49006332504	6765.97368222346	4295.68716177634
1237	0	4	208	A206															1606.82666015625			927998.240844727				06/10/2005 13:57:39	1.27563974325187	1.17643856070552	1.3678544142631							63488.5250984872	55444.8002432508	69244.5354564033	48322.2630328653
1238	0	4	208	A206															2736.41064453125			199622.055938721				06/10/2005 13:57:58	0.60598442950398	1.61426578456489	1.59032654326412							2307.68234039196	5821.21953859962	6159.9799983223	3697.38461429054
1239	0	4	208	A206															2954.57958984375			138675.183929443				06/10/2005 13:58:18	0.343225320469092	0.750415723538109	3.69973372381629							613.733780742084	1270.653126899	6728.98577620909	1736.12414596195
1240	0	4	208	A206															3067.4208984375			183472.253417969				06/10/2005 13:58:37	0.299136534513658	1.32851189444558	0.18452715547588							423.615636085882	1781.52674426975		1374.93634519326
1241	0	4	209	A207	nestin [Gallus gallus]		gi|45384298	450.794372558594	100	210813.09375	4.15999984741211	ASSIEEAMPAAEGSSGSGEGTTGR	679	702	(N-term)_iTRAQ[0], Oxidation (M)[8]	75.4499969482422	100	2399.0751953125	2399.18505859375	0.10986328125	45.7940132367086	1056663.2409668	24.5790663859023			06/10/2005 13:58:56	1.14975887446037	1.05890777039444	1.15757733117188	1.23932261769735	1.21074252586974	1.20023683538643	11	11	11	23462.0511084136	20461.7001760824	24026.3418862812	19812.4997687709
1242	0	4	210	A208															2395.3134765625			1138332.23022461				05/23/2005 17:03:58	1.22898392209125	0.92925316129196	1.8564715022841							16918.7434356377	12113.7979548773	25994.9282676007	13366.0158447513
1243	0	4	210	A208	PREDICTED: similar to gravin [Gallus gallus]		gi|118088380	316.77001953125	100	175609.765625	4.46000003814697	TTEEPSPQDSEAVTPR	1301	1316	(N-term)_iTRAQ[0]	78.0500030517578	100	1887.90563964844	1888.048828125	0.14318847656	75.8451447746419	1187559.91802979	46.5572946876787			05/23/2005 17:04:17	1.0998561174274	1.0440340214374	1.21740844385025	0.87425891384888	0.758067875960771	0.841338798235121	6	6	6	56845.7002452463	51097.6317746379	63999.4863924096	50181.2891760738
1244	0	4	210	A208															1884.89099121094			657084.064819336				06/10/2005 13:59:15	1.28108087840729	0.886978942550508	1.18886292497641							39410.0366065239	25838.5402331271	37199.7915360972	29868.2898879808
1245	0	4	210	A208															2395.212890625			364935.02456665				06/10/2005 13:59:35	1.59089404300823	2.1662981656602	2.35611281241967							2958.83137137421	3815.23739673889	4457.11123831221	1805.75583727944
1246	0	4	212	A210															1886.95007324219			2700677.58068848				05/23/2005 17:04:37	1.06747924807806	1.01808254658393	0.966849468172064							141071.595922338	127405.303280488	129962.313640107	128309.911908818
1247	0	4	212	A210															1693.93310546875			573251.588806152				05/23/2005 17:04:56	1.13205081690037	0.726926433795268	0.965259992335273							43398.6979110274	26389.1629125064	37638.6047911257	37221.2407087723
1248	0	4	212	A210	Splicing factor, arginine/serine-rich 1		gi|82233969	115.380004882813	100	29576.05078125	6.46000003814697	DAEDAVYGR	66	74	(N-term)_iTRAQ[0]	54.2599983215332	99.967	1139.54528808594	1139.63110351563	0.08581542969	75.3067303135821	282561.193328857	27.2864158582072			05/23/2005 17:05:16	0.909513227998826	0.785582182379321	0.736874884008449	0.942603221378402	0.733926407859906	0.813877602182494	3	3	3	15311.1111482219	12523.153083313	12617.4001492619	16344.7302592512
1249	0	4	212	A210															2457.29614257813			371917.286712646				05/23/2005 17:05:35	1.502797080182	0.862117751821838	1.76744868656719							5411.51643938905	2939.74460877356	6473.57056869689	3496.21963808153
1250	0	4	212	A210															1973.09033203125			391716.407226563				05/23/2005 17:05:55	0.581179941455619	0.750983602927522	0.966936041205763							7932.48148811998	9706.2903931738	13423.7739975253	13251.9112526939
1251	0	4	212	A210															1677.93786621094			314447.517761231				05/23/2005 17:06:14	0.637152932746744	0.934310374520868	0.86402410000637							11011.0377761701	15289.7404359596	15187.5896863763	16778.9443835778
1252	0	4	212	A210															1002.53741455078			254875.101928711				05/23/2005 17:06:33	1.22804146693882	0.986034501672838	0.752217276048163							1598.2357483761	1215.19030329764	995.748235279	1263.59493699991
1253	0	4	212	A210	proteasome (prosome, macropain) 26S subunit, ATPase, 2 [Gallus gallus]		gi|57525333	30.2199993133545	91.664	53708.4296875	5.71999979019165	FDDGAGGDNEVQR	285	297	(N-term)_iTRAQ[0]	30.2199993133545	91.664	1523.6845703125	1523.80261230469	0.11804199219	77.4714100870571	204015.516860962	19.2975783884137			05/23/2005 17:06:52	0.836389149631768	0.678495675979775	0.427303972270059	0.836389128409512	0.678495659075074	0.427303984848393	1	1	1	9311.56962447579	7152.96276639911	4838.71305069157	10809.2254018142
1254	0	4	212	A210	Vinculin (Metavinculin)		gi|50403716	187.274368286133	100	136181.890625	5.42999982833862	DPNAPPGDAGEQAIR	286	300	(N-term)_iTRAQ[0]	47.5999984741211	99.848	1651.81604003906	1651.94567871094	0.12963867188	78.4825118158658	320211.089706421	40.6325503499161			05/23/2005 17:07:12	0.899838784262095	0.848462827466736	1.08326577167019	0.927844407928498	0.980755177997743	0.959909494469529	9	9	9	6425.97981791289	5737.62083042099	7868.43032036184	6933.53508797308
1255	0	4	213	A211															1253.70922851563			457243.819580078				05/23/2005 17:07:31	1.19734790496099	1.19219419379724	1.00257212613328							30893.0947941406	29128.118728499	26310.8644722398	25050.772722608
1256	0	4	213	A211															1542.87512207031			433732.19152832				05/23/2005 17:07:50	1.23341725478409	0.697856530868449	1.00452766980264							25793.9658435107	13819.7002502653	21367.2404766534	20304.3068977823
1257	0	4	213	A211	PREDICTED: hypothetical protein [Gallus gallus]		gi|118100576	27.5	84.406	11091.33984375	9.5600004196167	ASSAAQLSK	68	76	(N-term)_iTRAQ[0], Lysine(K)_iTRAQ[9]	27.5	84.406	1150.66772460937	1150.66943359375	0.00170898438	1.48521101570168	277319.894348145	15.0405225799496			05/23/2005 17:08:10	1.40146866576342	1.37290170142551	1.17080379166646	1.40146863791114	1.37290167915826	1.17080373774595	1	1	1	15893.5915833564	14743.5638587709	13505.2059039295	11010.7962168331
1258	0	4	213	A211															1938.96276855469			153830.250518799				05/23/2005 17:08:29	1.01165924451567	0.950894756554643	1.43713368971519							5025.19050419702	4472.75493892717	7260.95724453242	4822.78991811561
1259	0	4	213	A211															1521.79748535156			634472.565948486				05/23/2005 17:08:49	0.982190592353776	1.04816291537293	1.20878354436522							42239.1380724856	42684.7205776633	52874.4970910933	41754.1210334595
1260	0	4	215	A213															2736.42309570312			162217.932739258				06/10/2005 13:59:54	1.57473905312865	2.24470458620927	1.29061888934045							5367.83700750684	7245.59894294994	4474.73346954519	3309.56405086439
1261	0	4	215	A213															1938.92712402344			170173.450317383				06/10/2005 14:00:13	0.787390984151744	1.09910661618618	0.968484188634806							9120.7152078892	12055.9837800383	11410.6248052091	11246.5294774317
1262	0	4	215	A213															1394.75512695312			173851.18951416				06/10/2005 14:00:32	2.12262854538544	0.890262617299571	1.470372570451							13482.1443258407	5354.60555679946	9499.28236223852	6166.87350021465
1263	0	4	215	A213															1150.65637207031			181835.303405762				06/10/2005 14:00:51	0.625298271794611	1.11017587595925	0.662255104350668							5540.69296710184	9315.2178860046	5968.71172274437	8603.13870188228
1264	0	4	215	A213															1253.677734375			90752.1829223633				06/10/2005 14:01:10	0.813396673281082	1.94298472181251	0.436907456178037							2717.84916945296	6147.75738926552	1484.87826045683	3244.16569698318
1265	0	4	215	A213															1650.89587402344			1009311.86065674				06/10/2005 14:01:29	1.10563336128963	0.862671543111784	1.00377556030637							40455.5749820923	29890.7691889366	37357.8861238196	35526.0818307933
1266	0	4	215	A213															1602.82214355469			279923.745948792				06/10/2005 14:01:48	5.74751052958344	2.7033221533436	6.14250612391126							4372.16549544229	1947.32749432295	4752.70488704961	738.578881150936
1267	0	4	217	A215															1030.56555175781			377034.098022461				05/23/2005 17:09:08	3.53628843289233	5.12143370832025	5.80268248833187							4081.79993323973	5597.83334401335	6812.57465263229
1268	0	4	218	A216	PREDICTED: hypothetical protein [Gallus gallus]		gi|118095665	100.979995727539	100	204309.015625	6.26999998092651	EISQDSLAAR	211	220	(N-term)_iTRAQ[0]	26.2199993133545	79.061	1233.65588378906	1233.71264648438	0.05676269532	46.0117736768392	252562.655029297	13.1320262825214			06/10/2005 14:02:08	0.540147505618425	0.745677821556266	0.900353970478601	0.936882452273683	0.882501050442024	1.21307052485971	4	4	4	10161.5609127043	13283.8404747544	17228.1945415696	18265.3550377927
1269	0	4	220	A217															1040.54846191406			453152.236816406				05/23/2005 17:09:28	1.62618076364102	0.937052266250018	1.02150691113591							17958.9580277909	9799.42304463344	11474.4547701977	10722.4093776694
1270	0	4	220	A217															2262.19165039062			153372.649627686				05/23/2005 17:09:47	3.69466034711516	3.54402839953195	3.00141286051459							1936.79656779858	1759.26416294664	1600.34515532547
1271	0	4	223	A220															2438.22216796875			224351.574035645				06/10/2005 14:02:27	1.18074909024248	0.591773203161375	1.29592547212902							18625.1228016342	8839.36761791246	20792.1780066813	15315.1619505178
1272	0	4	223	A220															2399.20263671875			228513.001831055				06/10/2005 14:02:46	0.978334014189765	0.226848544462647	0.886656302324444							7933.28096953764	1741.9113744284	7313.06479135289	7873.0996988321
1273	0	4	223	A220															1219.70471191406			498142.234375				06/10/2005 14:03:05	1.07385030014372	1.50506854659934	1.06609504325238							29793.3337791405	39541.7616929693	30084.9792632635	26937.3846390836
1274	0	4	223	A220															1973.03796386719			372933.079589844				06/10/2005 14:03:24	0.656911051701881	0.722302042367961	0.946146081799281							10517.9674901279	10951.3705493021	15408.553976404	15545.5225153662
1275	0	4	223	A220															2262.06591796875			211663.512023926				06/10/2005 14:03:44	0.486953660535486	0.260681430219402	0.242692322241335							940.764812182901			1875.74370851816
1276	0	4	224	A221															2349.24853515625			534460.991333008				05/23/2005 17:10:07	0.728226561301483	1.17861784750527	0.76429394708556							29563.9204785715	45309.8786119776	31559.8087951987	39416.2749290856
1277	0	4	225	A222															1571.83154296875			324794.654418945				05/23/2005 17:10:26	1.10243844878678	0.846981564139079	0.767445706956905							23680.9681710484	17228.3400589966	16767.6112647721	20855.7192108884
1278	0	4	225	A222															1818.05725097656			293618.835510254				05/23/2005 17:10:45	1.02528004670043	0.910995525879474	0.838170545065432							25743.0646565027	21659.9954647981	21405.6573837755	24377.9852720249
1279	0	4	225	A222															1718.90979003906			250518.877502441				05/23/2005 17:11:04	0.750195784632481	0.917644612447746	0.846640611980773							13358.8499491443	15473.6705751496	15334.5834189384	17289.1849676422
1280	0	4	225	A222															1547.85327148437			202572.10848999				05/23/2005 17:11:24	0.711417282465711	1.02772062262107	0.341825284585275							7371.81620865403	10084.3877086096	3602.73820378942	10060.7453381323
1281	0	4	225	A222															1219.70788574219			174005.801956177				05/23/2005 17:11:43	1.29712341884629	1.80607892360494	1.06894286017416							4069.84215757331	5366.08275093513	3411.37285771727	3046.32569840251
1282	0	4	225	A222															1940.97229003906			169839.476745605				05/23/2005 17:12:02	1.31512376315255	2.15276070326736	2.30362274331039							5248.70472060576	8135.90087123956	9351.37141778599	3874.94537199682
1283	0	4	225	A222	PREDICTED: similar to cellular apoptosis susceptibility protein [Gallus gallus]		gi|118100584	189.897186279297	100	119396.859375	5.48000001907349	DLEGSDIDTR	373	382	(N-term)_iTRAQ[0]	38.0499992370605	98.626	1264.61413574219	1264.68444824219	0.0703125	55.5999636669681	159822.996902466	10.9822506457481			05/23/2005 17:12:22	2.00664922492321	2.57368518261907	0.917806458023148	1.01909760229449	1.12193009893839	0.946805605889527	5	5	5	3674.3046206494	4462.55410677241	1709.35882939549	1777.8035358579
1284	0	4	225	A222															1104.57299804687			97855.7690124512				05/23/2005 17:12:41	1.0632491074174	1.44221076785354	0.815053366324751							1939.20324683564	2490.81465310735	1512.00344757728	1770.79534317686
1285	0	4	225	A222															1681.79956054687			74627.559967041				05/23/2005 17:13:00	1.04284027742636	1.08043482117985	0.57821901891333							2268.56179151892	2225.64433835271	1279.3919749529	2112.09225997739
1286	0	4	225	A222															1447.76794433594			55335.8688583374				05/23/2005 17:13:19	5.1946597771964	1.33741510544195	2.18529301109268							1474.71777010742	359.536017896445	631.015336315091	275.633419517781
1287	0	4	225	A222															2488.3984375			127498.0184021				05/23/2005 17:13:39	1.29274326163705	0.646402427678368	0.612248087426917
1288	0	4	225	A222															1370.83081054688			72847.4258651733				05/23/2005 17:13:58	0.238034894327298	0.487722674596864	0.458216131727706							310.608044570686	602.655875781631	608.164241151293	1266.92860395023
1289	0	4	225	A222															2550.37719726562			114182.243240356				05/23/2005 17:14:18	0	1.62431779706947	1.11726341296603
1290	0	4	225	A222															1323.669921875			17866.0655059814				05/23/2005 17:14:37	0.580587961051479	2.41218443223063	0.300496306313432							320.32608257063	1260.25712670964		535.678659001123
1291	0	4	226	A223															2438.20874023437			220203.280212402				06/10/2005 14:04:03	0.801159850831186	0.617624313354234	0.954484203473339							11209.8282633224	8183.30129743669	13583.9777193904	13585.0064993402
1292	0	4	226	A223															2081.0263671875			209122.903137207				06/10/2005 14:04:23	0.645580262985158	1.27075658121843	1.08916985594202							10497.5243872928	19566.9615107565	18014.0222212484	15787.6218747991
1293	0	4	226	A223															2488.32153320313			270920.177429199				06/10/2005 14:04:44	0.51536043016996	0.604101823696745	0.979871797145452							4703.91527834297	5221.3516502701	9096.95637737864	8861.93355604946
1294	0	4	226	A223															1447.73962402344			228569.300537109				06/10/2005 14:05:04	2.13591037048907	1.69037435275368	1.24350180028663							17522.4215705062	13131.6219285065	10376.143082991	7965.09882873014
1295	0	4	226	A223	PREDICTED: similar to basement membrane-specific heparan sulfate proteoglycan core protein, partial		gi|118101256	26.8400001525879	81.847	134208.3125	6.69000005722046	DGTMTVDGGAPVQR	1037	1050	(N-term)_iTRAQ[0]	26.8400001525879	81.847	1547.7607421875	1547.82055664063	0.05981445313	38.6458006716623	126281.731994629	9.32426948303516			06/10/2005 14:05:23	0.698594779907626	0.909301790744973	0.580666161229082	0.698594774227275	0.90930180305675	0.580666187161268	1	1	1	8834.88861546367	10889.5056393426	7469.3135954505	12278.7967562851
1296	0	4	226	A223															1681.77026367187			143726.484283447				06/10/2005 14:05:42	0.540062187645185	0.681316649907131	0.745857166247161							6619.60617938069	7907.91074798774	9298.70524248979	11900.5888127147
1297	0	4	226	A223															2550.31030273438			223344.088256836				06/10/2005 14:06:01	2.93486493770679	1.12686659543233	1.00066577383281							2461.51521598185	894.975785518324	853.654007929202	814.31882230295
1298	0	4	228	A225															1096.59387207031			438717.233337402				05/23/2005 17:14:56	1.03037208741444	1.56788955738381	0.968313857840932							10144.5263099832	14617.6490399196	9696.88550926913	9559.11653218053
1299	0	4	229	A226															2453.3388671875			297930.734680176				05/23/2005 17:15:16	0.904954041397381	1.31608314391644	0.696728206974507							10886.7316572008	14992.6601488266	8525.36184147402	11680.2210729111
1300	0	4	229	A226															1415.81396484375			677155.655700684				05/23/2005 17:15:35	1.22219717562698	1.47371566827291	1.29419548192318							53215.9259400595	60762.8902839258	57316.3676598269	42274.6884555784
1301	0	4	230	A227															1202.63134765625			408686.049987793				05/23/2005 17:15:54	0.95160063481359	1.04300218617121	1.42217687261703							20184.4206701139	20949.379294876	30682.7026148153	20594.0438991607
1302	0	4	230	A227	PREDICTED: hypothetical protein [Gallus gallus]		gi|50738728	81.0899963378906	100	26455.19921875	3.95000004768372	AEQAEDLQDDAEGGNSAEEK	35	54	(N-term)_iTRAQ[0], Lysine(K)_iTRAQ[20]	81.0899963378906	100	2394.0791015625	2394.21997070313	0.14086914063	58.8406375286697	375215.295593262	21.2107289080758			05/23/2005 17:16:14	0.913258526670425	0.585557126952598	0.727368443327848	0.913258512702287	0.585557105994948	0.727368428127054	1	1	1	29928.0356463066	18170.9705011338	24244.7307406456	31817.38954583
1303	0	4	230	A227	hypothetical protein LOC431056 [Gallus gallus]		gi|71896205	205.407196044922	100	56804.87890625	9.02000045776367	VANPVVEMDGDEMTR	46	60	(N-term)_iTRAQ[0], Oxidation (M)[8,13]	36.0699996948242	97.833	1838.83837890625	1838.96350097656	0.12512207031	68.0440824736441	1554351.53112793	29.2135978744696			05/23/2005 17:16:33	0.833657313994711	0.783237347125644	0.790037714159149	1.03617136714472	0.828549732633695	0.93037148060398	6	6	6	39090.7196076343	34777.9407810296	37680.1269571915	45526.699712918
1304	0	4	230	A227															1415.79162597656			465715.841918945				06/10/2005 14:06:21	1.03842157320374	1.2378351265042	1.12702715005462							34100.9829327609	38492.8771237188	37644.8877732717	31884.0340101022
1305	0	4	231	A228															1473.88037109375			541006.561035156				05/23/2005 17:16:53	1.36391217299281	1.55541094204592	1.47725776556197							39891.9945349148	43079.3230868653	43947.4883930587	28397.4545900901
1306	0	4	231	A228															1777.01733398438			351924.836608887				05/23/2005 17:17:12	0.693393555111673	0.729997897478102	0.608655265772389							22185.8253884275	22117.7922526015	19808.2271061869	31065.3219083241
1307	0	4	232	A229															1473.84753417969			461891.498657227				06/10/2005 14:06:40	0.991259032142089	1.34259537710123	1.30482758843744							30003.2210976164	38481.3454037859	40170.9672106846	29387.3748889053
1308	0	4	232	A229															2796.35473632813			341943.288757324				06/10/2005 14:06:59	0.769778205627861	0.882929047435943	1.32530102950499							3037.41857889479	3299.05240518062	5319.024644647	3831.06131219075
1309	0	4	232	A229															1776.95861816406			262277.551025391				06/10/2005 14:07:18	1.39520029493832	0.881653709344648	1.31597657548747							21525.8448707703	12880.8956254446	20651.4351896542	14979.7206721395
1310	0	4	234	A231	poly(A) binding protein, cytoplasmic 1 [Gallus gallus]		gi|71896197	92.4799957275391	100	76987.1015625	9.52000045776367	NLDDGIDDER	300	309	(N-term)_iTRAQ[0]	58.0299987792969	99.986	1305.60424804688	1305.69812011719	0.09387207031	71.8993297168165	938031.202148438	28.0246822875469			05/23/2005 17:17:31	0.870860971446969	0.957612950224511	1.20412746533478	0.89706328585537	1.01914319727794	1.10111945070799	2	2	2	49317.3120503593	51352.8979151835	69358.7833021599	54983.2793665636
1311	0	4	234	A231															1499.81018066406			648907.831970215				05/23/2005 17:17:51	0.984668513917671	1.14454806365729	1.30287930872896							25071.944785028	27596.6510437392	33742.75913498	24721.6833868385
1312	0	4	234	A231															2796.46264648438			254355.902069092				05/23/2005 17:18:10	0.946815113282101	2.40720565764225	1.66281193733214							930.188206876054	2239.45952863924	1661.60279579774	953.862369420533
1313	0	4	236	A233	PREDICTED: similar to guanine nucleotide exchange factor Lbc [Gallus gallus]		gi|118095912	35.939998626709	97.767	141295.765625	4.53999996185303	APGQQQVEDGNAEIPPTR	628	645	(N-term)_iTRAQ[0]	35.939998626709	97.767	2051.02783203125	2051.17724609375	0.1494140625	72.8483837062448	633920.751464844	26.6428274700109			05/23/2005 17:18:30	0.847608726933679	0.958542573136338	0.842405836732717	0.84760873175019	0.958542568145406	0.842405825829869	1	1	1	44935.8368937278	48120.8396773273	45425.238408324	51472.7632383828
1314	0	4	236	A233															1321.74597167969			688645.395385742				05/23/2005 17:18:49	1.03403209320709	1.08764647352311	1.24526483826036							36829.2519605865	36683.5207723711	45112.722632353	34581.1115026687
1315	0	4	236	A233															1573.84765625			180349.441162109				05/23/2005 17:19:08	1.14365839895404	0.885363300712991	1.03406889034496							10514.33020331	7707.813176022	9669.7043103384	8926.17416801989
1316	0	4	236	A233															1965.09326171875			189183.482299805				05/23/2005 17:19:28	0.569984777985484	0.882724791401314	0.621548255422041							2550.78139155624	3740.75858929559	2829.19751152847	4345.00270223702
1317	0	4	236	A233	MARCKS-like 1 [Gallus gallus]		gi|123959732	173.459991455078	100	24376.330078125	4.69000005722046	GDAAAAQQPPEPTAAEPAAAEQKEE	189	213	(N-term)_iTRAQ[0], Lysine(K)_iTRAQ[23]	27.5599994659424	84.62	2765.34741210938	2765.6025390625	0.25512695312	92.258553844918	337692.584899902	23.711786465447			05/23/2005 17:19:47	0.619272912089377	0.222098644542404	0.359343419477975	0.764892130454848	0.663217026338769	0.801212381766912	6	6	6	4716.62419697366	1601.84125400093	2783.79544713128	7394.8481315109
1318	0	4	236	A233	PREDICTED: similar to hepatoma-derived growth factor (high-mobility group protein 1-like), partial		gi|118107483	136.137191772461	100	24397.529296875	4.94999980926514	TCPEDAEPEQEPEGDGEK	96	113	(N-term)_iTRAQ[0], Lysine(K)_iTRAQ[18], MMTS (C)[2]	47.8199996948242	99.855	2293.966796875	2294.16040039062	0.19360351562	84.3968255703343	246648.009979248	25.4657679379839			05/23/2005 17:20:07	1.22123781663124	1.43365952989137	1.42640062381881	1.12239471297917	0.980595611148783	1.09562727977266	5	5	5	8396.67943217866	9334.21349935718	9975.33023821834	6675.55529019573
1319	0	4	237	A234															2913.41918945313			362834.741149902				06/10/2005 14:07:38	1.23300877488945	1.30829066726019	1.3088006358096							20174.3480112554	20270.3832338707	21781.3739552926	15885.9579727845
1320	0	4	237	A234															2048.11157226563			361903.898742676				06/10/2005 14:07:57	1.1230733437906	1.23532373438919	1.02717836593374							30290.1824428486	31549.9685594964	28178.5127033785	26186.2818611418
1321	0	4	237	A234															1965.00830078125			239727.351928711				06/10/2005 14:08:16	0.920792270338571	1.02629879465349	1.01961693796413							13999.5497068806	14775.7861239705	15767.6828677281	14761.5672821819
1322	0	4	237	A234	PREDICTED: similar to hepatoma-derived growth factor (high-mobility group protein 1-like), partial		gi|118107483	136.137191772461	100	24397.529296875	4.94999980926514	TCPEDAEPEQEPEGDGEK	96	113	(N-term)_iTRAQ[0], Lysine(K)_iTRAQ[18], MMTS (C)[2]	82.6800003051758	100	2293.966796875	2294.083984375	0.1171875	51.0850898799586	546279.88873291	52.098528620525			06/10/2005 14:08:35	0.927162360606521	0.912538164265178	1.15199020666249	1.12239471297917	0.980595611148783	1.09562727977266	5	5	5	36241.0288986048	33776.9272461232	45800.6821743347	37951.1372716833
1323	0	4	238	A235															1791.89660644531			431358.486816406				06/10/2005 14:08:54	1.079412179254	0.899713463214951	0.881718833060818							45908.2268599219	36235.2948607057	38142.7283918701	41293.6500973897
1324	0	4	238	A235															2970.6025390625			175868.281188965				06/10/2005 14:09:14	0.418095616839682	5.0265205823824	6.65590446255197								8248.43497757364	11731.8155771475	1682.51824754496
1325	0	4	238	A235															1905.00390625			291488.418823242				06/10/2005 14:09:33	1.13349352315062	1.22672303773021	1.29192583735978							23789.8086318292	24380.5109122061	27579.5974262902	20377.5503092458
1326	0	4	239	A236															1224.66455078125			1141893.50866699				06/10/2005 14:09:52	1.31128761086213	1.03331647989694	1.5005773716836							72710.2806626262	54256.9771750452	84632.0165929413	53836.638031802
1327	0	4	239	A236															1751.95788574219			2126498.78955078				06/10/2005 14:10:11	0.951485651377525	0.907489199989876	0.893591791108416							162881.033505021	147107.262380456	155591.503173665	166206.629022667
1328	0	4	239	A236	PREDICTED: similar to RING finger protein 29 isoform 2 [Gallus gallus]		gi|118087030	174.869995117188	100	64635.46875	4.57999992370605	AASEPSPAGQAEAAAGSSEQSTEPTR	497	522	(N-term)_iTRAQ[0]	140.149993896484	100	2631.22534179688	2631.33325195313	0.10791015625	41.0113700776033	947888.670471191	57.9129016000299			06/10/2005 14:10:30	0.856057478285131	0.966409688032482	1.05328460630894	0.893789182299939	1.10213354263137	1.21379697299503	3	3	3	30337.1311375107	32430.7680233562	37966.0795638896	34407.3837918216
1329	0	4	240	A237															1749.99816894531			4873708.19458008				05/23/2005 17:20:27	1.05217076602416	0.9679318080328	0.999659018399919							364625.564050989	317636.220743764	352363.734669259	336465.818828239
1330	0	4	240	A237															1789.97692871094			333319.493041992				05/23/2005 17:20:46	0.685770615298199	0.893393519830776	0.691271601481017							19088.0643710882	23547.7920687516	19570.871604906	27024.837253452
1331	0	4	240	A237															996.515380859375			198942.489685059				05/23/2005 17:21:05	1.14454356318138	1.2778407676575	1.21065954582856							10585.4280558347	11191.214308396	11388.7631564425	8979.58293446601
1332	0	4	242	A239															2297.18408203125			886960.957458496				05/23/2005 17:21:25	1.01537934506248	0.945254603324196	1.25899007412969							74280.1389115871	65481.34011276	93679.6203006864	71027.1601691963
1333	0	4	242	A239															980.523559570313			501422.377990723				05/23/2005 17:21:44	1.04939866891008	1.17674876982682	0.904475010618452							28894.0255192694	30681.4352279172	25330.4291995975	26732.9946458099
1334	0	4	243	A240	hypothetical protein LOC426942 [Gallus gallus]		gi|71897165	67.0899963378906	99.998	13363.990234375	8.73999977111816	DQEQVEIEGENSAPPR	73	88	(N-term)_iTRAQ[0]	67.0899963378906	99.998	1941.92736816406	1942.07739257813	0.15002441407	77.2554198110095	979638.877929688	35.8507012764811			05/23/2005 17:22:03	0.913580899102501	0.951594249590569	0.869898730274915	0.91358091143863	0.951594229401833	0.869898712954815	1	1	1	53987.0692578607	53249.9158037319	52286.5360635114	57375.0146565727
1335	0	4	243	A240	PREDICTED: similar to glutathione synthetase [Gallus gallus]		gi|118100530	38.2200012207031	98.679	56163.140625	9.32999992370605	DVYEQGSLDGSR	243	254	(N-term)_iTRAQ[0]	38.2200012207031	98.679	1469.69921875	1469.8203125	0.12109375	82.3935594815053	592411.858947754	20.0904354416053			05/23/2005 17:22:23	1.05844127125385	0.926863704448236	1.02124561953262	1.05844124359765	0.926863690118611	1.02124565892739	1	1	1	47313.3248708284	39233.4910377259	46432.8501663349	43400.7036908803
1336	0	4	243	A240															1558.85485839844			229063.997802734				05/23/2005 17:22:42	0.617761830855457	1.05808447950445	0.821718345785172							9669.42968789757	15682.8326324688	13082.212661494	15197.0697486649
1337	0	4	243	A240															824.497375488281			168644.928405762				05/23/2005 17:23:01	0.883204928770291	0.486363518673443	0.606960309479865							3561.11737356444	1856.99259217126	2489.22142164061	3914.75756953017
1338	0	4	243	A240															2580.38989257813			219904.35609436				05/23/2005 17:23:21	2.90487960241435	1.96127758572329	2.46102053776118							2949.21089193238	1885.56336904375	2541.39027225187	985.729514933036
1339	0	4	243	A240															2655.44140625			269661.216415405				05/23/2005 17:23:40	0.847018020759337	0.780605649837624	1.26598295586994							2963.19468932401	2585.97071278163	4504.7825106562	3396.62502313725
1340	0	4	243	A240															2896.5791015625			233077.575622559				05/23/2005 17:24:00	4.45637151087852	3.26567348752003	3.733355981168							737.089214800925	511.488416901225	628.082225305971
1341	0	4	243	A240															1455.82788085937			108275.892654419				05/23/2005 17:24:19	1.4592558083205	2.94251068856571	3.11861589364502							1947.47623299699	3718.63163895582	4233.31959299889	1295.74876625583
1342	0	4	243	A240															845.49658203125			78647.6957550049				05/23/2005 17:24:38	1.06960802842103	1.58182444642335	1.14652814695636							690.291920036357	966.697942661557	752.612262311721	626.596845630945
1343	0	4	243	A240															1224.69604492188			120314.188362122				05/23/2005 17:24:58	1.87286571985737	1.97780136828517	2.68787405351893							2438.1909055537	2438.19319486491	3559.16739740104	1263.9827144566
1344	0	4	243	A240															2011.13317871094			89028.0472564697				05/23/2005 17:25:17	2.46859402892916	1.96351203964373	0.672505837100519							2189.13859773771	1648.85144060068	606.593951345433	861.000993309649
1345	0	4	243	A240															1752.01391601563			50126.7213439942				05/23/2005 17:25:36	1.31099179461039	0.475531502871644	0.761992559527402							3241.68767377895	1113.46062741506	1916.46265119329	2400.7739194734
1346	0	4	243	A240															2631.44848632813			136611.874206543				05/23/2005 17:25:56	1.24322750490337	2.01933530630562	0.623081491845552							290.105977925403	446.20957165751		226.561513135782
1347	0	4	243	A240															1115.67163085938			124064.803527832				05/23/2005 17:26:15	1.28401622433186	1.04723166896734	0.834040689170856							3688.64968587156	2848.81365911339	2437.0395209982	2789.18273912328
1348	0	4	243	A240															948.530883789063			15692.1544494629				05/23/2005 17:26:34	0.752698177681836	0.396955389784842	0.363419359896586							715.145193761479	357.140776134398	351.204322067479	922.472499663769
1349	0	4	244	A241															2610.35034179687			607229.578857422				06/10/2005 14:10:50	1.29141616839377	1.36783706714853	1.6119279939938							17555.5125451679	17607.8381669175	22288.0136390366	13198.5846596692
1350	0	4	245	A242															2580.33544921875			419949.885925293				06/10/2005 14:11:09	1.0087078140003	1.21989361575899	1.16360076062359							15342.9796715723	17570.764514213	18002.2485724329	14768.0921254566
1351	0	4	245	A242															2351.14477539062			323636.746276856				06/10/2005 14:11:28	0.95670258444655	0.730966271222594	0.682452167271248							18934.7388865884	13699.4801227048	13738.3008859362	19215.9757371713
1352	0	4	245	A242	PREDICTED: hypothetical protein [Gallus gallus]		gi|118103387	31.7099990844727	94.085	87750.6796875	4.61999988555908	ETEAQAEAQEVEPGAGSR	641	658	(N-term)_iTRAQ[0]	31.7099990844727	94.085	2002.94372558594	2003.08117675781	0.13745117187	68.6245799690592	311615.911376953	24.1239456118721			06/10/2005 14:11:47	0.847539490143358	0.996061459935775	1.04017410946483	0.847539518164	0.99606143394957	1.04017416177407	1	1	1	18750.8067929438	20867.505082211	23406.931756286	21480.2872351832
1353	0	4	245	A242															2655.384765625			390215.687744141				06/10/2005 14:12:06	0.791850315160586	2.29710657594892	0.58854783310613							5918.78006810638	16259.0298781328	4474.54939736567	7257.201423531
1354	0	4	246	A243															2896.51293945312			485946.639953613				06/10/2005 14:12:26	0.971204507962586	0.401201859289747	0.987773289226088							11652.5218219919	4558.23328093905	12054.3819027471	11649.0176618392
1355	0	4	247	A244															2692.32934570312			417117.542236328				05/23/2005 17:26:54	2.02979485092121	1.29582851782183	2.74769514669236							10253.9071631133	6198.82168136032	14118.3587881255	4904.75482399698
1356	0	4	247	A244															1814.8662109375			372794.430419922				06/10/2005 14:12:45	0.95170906847638	1.23032608440265	1.31457774489574							28085.6298083132	34381.479926453	39458.8722122712	28652.3355122921
1357	0	4	249	A246															2082.06982421875			893898.258972168				05/23/2005 17:27:13	1.05976146963251	1.3660194554706	1.5189957651855							18981.6087374884	23168.939299808	27673.2322399704	17390.215345718
1358	0	4	250	A247															1558.80712890625			215523.221191406				06/10/2005 14:13:04	1.76606320718486	0.869558560499012	1.35560822598681							22373.2880431602	10431.5004557012	17467.7191141278	12299.958311234
1359	0	4	250	A247															2300.10522460937			306425.116882324				06/10/2005 14:13:23	0.557266760289739	0.878841297095346	0.554157376251034							15938.0422115457	23801.6281134681	16120.6810348423	27768.4668346315
1360	0	4	250	A247															2020.10375976562			151840.907287598				06/10/2005 14:13:42	1.03938074083855	0.901202470819985	1.43745413195253							8281.95126460495	6799.93489031531	11650.1209433968	7736.38498928324
1361	0	4	250	A247															2692.2314453125			154519.276550293				06/10/2005 14:14:02	0.740399121802616	1.63428414096553	1.27199135583845							2062.66821360634	4311.3712640026	3604.34267711745	2704.85226411727
1362	0	4	252	A249	suppressor of Ty 5 homolog [Gallus gallus]		gi|71897283	53.1800003051758	99.958	129307.40625	5	TPAQSGAWDPNNPNTPSR	806	823	(N-term)_iTRAQ[0]	28.4400005340576	87.441	2053.98120117188	2054.04931640625	0.06811523437	33.1625403052059	568917.151672363	45.9022697080452			06/10/2005 14:14:21	0.960084151178017	1.40949278567935	1.16406280038784	0.80760651970218	1.05117677694831	0.945616593269549	3	3	3	22052.2909262752	30657.1405864811	27195.6383164065	22301.0073660013
1363	0	4	252	A249															2836.494140625			324897.572021484				06/10/2005 14:14:40	1.13455240973335	2.92136709397474	1.74150824898438							4540.63085572754	11071.3898081582	7089.17345327813	3885.72178206603
1364	0	4	252	A249															1380.74694824219			441820.714599609				06/10/2005 14:14:59	0.850048043205279	0.936920673573249	0.887821961115795							27081.6608896191	28265.6528637093	28769.7534633912	30932.2771006896
1365	0	4	253	A250															1074.64233398437			552029.600341797				05/23/2005 17:27:33	1.23233055494695	1.14947952568482	0.905105808974886							30073.2106066371	26563.0655792147	22466.2384649598	23693.6870207208
1366	0	4	253	A250															1380.77392578125			692409.553588867				05/23/2005 17:27:52	0.922163744112523	0.617271930136994	0.833645034058873							41949.9906707506	26590.3913227427	38573.0007498966	44167.6094077342
1367	0	4	253	A250	myristoylated alanine-rich C kinase substrate (MARCKS) [Gallus gallus]		gi|45382723	601.210021972656	100	31746.830078125	4.48000001907349	AAEEAGAAATSEAGSGEQEAAPAEEPAAAR	235	264	(N-term)_iTRAQ[0]	148.210006713867	100	2914.34204101562	2914.5439453125	0.20190429688	69.279547163119	3612679.66552734	67.123118513858			05/23/2005 17:28:12	1.13168885620237	1.16693828243741	1.2108030034246	1.10232485633611	0.895001655505705	1.12003384334652	14	14	14	75051.93951602	73283.6586855995	81674.5599391669	64389.4846076313
1368	0	4	253	A250															1925.97888183594			352706.5234375				06/10/2005 14:15:18	1.58367005103436	1.87521439776467	1.03585218885303							15220.2264197004	17065.9989086919	10125.8766007376	9331.17807912033
1369	0	4	254	A251	suppressor of Ty 5 homolog [Gallus gallus]		gi|71897283	53.1800003051758	99.958	129307.40625	5	TPAQSGAWDPNNPNTPSR	806	823	(N-term)_iTRAQ[0]	25.4799995422363	75.171	2053.98120117188	2054.11767578125	0.13647460937	66.4439427644875	510021.744018555	38.0048157255738			05/23/2005 17:28:31	0.681538894583915	1.08055859820727	0.951865196931254	0.80760651970218	1.05117677694831	0.945616593269549	3	3	3	19101.2078213884	28677.6052937939	27134.6400761318	27211.3602884514
1370	0	4	254	A251															1941.05627441406			548954.332885742				05/23/2005 17:28:51	0.824239655156498	0.991499778175173	1.12990528071799							27188.9709081605	30971.0736974131	37910.5195553604	32027.2266552325
1371	0	4	254	A251	Rous sarcoma virus transcription enhancer factor II [Gallus gallus]		gi|45382293	60.7000007629395	99.993	34785.26171875	10.7299995422363	GAEAANVTGPDGVPVEGSR	148	166	(N-term)_iTRAQ[0]	60.7000007629395	99.993	1926.96398925781	1927.07141113281	0.107421875	55.7466956304537	1457463.74560547	39.4622424528435			05/23/2005 17:29:10	1.01415751969455	1.08844279209916	1.13987257243733	1.01415751151562	1.08844281699447	1.13987256841036	1	1	1	52615.8980979447	53473.8625788049	60151.4789007537	50372.2837319523
1372	0	4	256	A253															1942.06359863281			794154.991333008				05/23/2005 17:29:29	1.09079400088759	0.900968372501482	0.854464809655864							57964.7021911727	45337.2098627596	46184.206110893	51594.2063776646
1373	0	4	257	A254															1884.05883789063			522180.410888672				05/23/2005 17:29:49	1.29659088396609	1.39858492906737	1.46269974470618							43585.8485324769	44520.062034872	50012.2231312271	32637.9302379826
1374	0	4	257	A254	heterogeneous nuclear ribonucleoprotein K [Gallus gallus]		gi|71897277	142.447189331055	100	50838.80078125	6.09000015258789	TDYNASVSVPDSSGPER	67	83	(N-term)_iTRAQ[0]	62.9199981689453	99.996	1924.90087890625	1925.0380859375	0.13720703125	71.280050185214	1642906.35095215	38.1086788462681			05/23/2005 17:30:08	0.864788743264917	0.896179216449734	0.806089755406428	0.959929013960947	0.994361322815429	0.911973760546653	3	3	3	62516.9111432459	61348.8925537259	59271.9641473148	70188.7571956523
1375	0	4	257	A254															1373.81518554688			1025608.08416748				05/23/2005 17:30:28	0.936418555584659	0.783940814586778	0.969878050762523							55731.7023465387	44181.4484058085	58712.1334946944	57784.6339471831
1376	0	4	258	A255															1626.94006347656			489325.185058594				05/23/2005 17:30:47	1.01200568936242	1.10548435946476	1.06742233140219							32650.4154387424	33774.0183757573	35028.4140799861	31324.6210531065
1377	0	4	258	A255	myosin, heavy polypeptide 10, non-muscle [Gallus gallus]		gi|45382679	305.277191162109	100	262241.96875	5.42999982833862	ELDDATEANEGLSR	1937	1950	(N-term)_iTRAQ[0]	50.7799987792969	99.927	1663.78955078125	1663.91735839844	0.12780761719	76.8171774669385	381438.623535156	24.3678367767486			05/23/2005 17:31:06	1.00368211781035	1.08528585149328	1.23531366287956	0.984140574564263	1.10450094998297	1.20439775370035	6	6	6	23743.2670207373	24311.5588602969	29723.5014340584	22968.0623522746
1378	0	4	258	A255															2149.228515625			331975.505737305				05/23/2005 17:31:26	0.806707756449123	1.0133119436583	0.405476175754444							10778.3942986687	12820.5120533282	5510.38076273681	12972.3274517928
1379	0	4	259	A256															1306.69775390625			411319.139221191				05/23/2005 17:31:45	1.40248852203759	1.39275303300423	1.30882103035867							19957.8201107312	18767.7528814929	18944.0349352464	13816.3668649844
1380	0	4	259	A256															2912.56030273438			1912712.72454834				05/23/2005 17:32:05	0.834838604718766	0.841134001525748	1.30291896976375							58107.276229226	55439.2771701659	92240.9644471318	67578.4246038409
1381	0	4	260	A257															1944.04089355469			824054.309204102				05/23/2005 17:32:24	0.850442412355247	0.904335252775511	0.887950135757977							48114.1802192463	48448.6874717753	51096.9750913017	54929.8291507983
1382	0	4	260	A257															1928.05261230469			889655.963745117				06/10/2005 14:15:38	0.857865316993347	1.16528638962342	0.979493217238512							37233.3688261774	47892.8047954175	43240.7371036593	42139.8796418896
1383	0	4	260	A257															1626.89636230469			159037.148620605				06/10/2005 14:15:57	1.51811187439525	1.26387091356593	0.56050720216877							9882.6189833507	7791.03883462789	3711.31575315521	6320.454990016
1384	0	4	260	A257															2149.17114257813			209397.594360352				06/10/2005 14:16:16	1.46909685290296	2.63284638251996	1.92565300407015							5053.04754510972	8575.36968977167	6736.88945058166	3339.51212478633
1385	0	4	260	A257															2912.44067382813			633137.750488281				06/10/2005 14:16:35	1.02916653276259	1.1266841044387	1.03260915639328							19167.5343715517	19870.4241804494	19561.1777962034	18082.5911956423
1386	0	4	262	A259															2052.03198242187			2880027.77416992				06/10/2005 14:16:55	0.945132318606535	0.924101794276259	0.985776080866869							148948.654348822	137907.586754599	158015.860022275	153011.487919777
1387	0	4	263	A260															1901.01391601562			575775.920654297				05/23/2005 17:32:44	1.11709181111914	1.28718295575531	1.35660349005171							46261.2757961685	50476.9834459183	57142.6136212991	40207.6606418726
1388	0	4	263	A260	PREDICTED: similar to Alanyl-tRNA synthetase domain containing 1 [Gallus gallus]		gi|118103027	53.810001373291	99.964	65929.4765625	5.6100001335144	DWEGDEEVER	109	118	(N-term)_iTRAQ[0]	53.810001373291	99.964	1407.61486816406	1407.73364257813	0.11877441407	84.3799087067898	660845.407470703	22.4035035638234			05/23/2005 17:33:03	0.894467049123486	0.831453470674501	0.875451763704636	0.894467024051649	0.831453470382271	0.875451762610753	1	1	1	50551.36657003	44497.015185224	50324.4699354597	54871.7261558502
1389	0	4	263	A260															2052.111328125			787341.169799805				05/23/2005 17:33:22	0.810908734853686	0.973703271870011	0.825558298508807							38170.0018044438	43401.1469495957	39525.4098864186	45701.4806109495
1390	0	4	265	A262	heterogeneous nuclear ribonucleoprotein K [Gallus gallus]		gi|71897277	142.447189331055	100	50838.80078125	6.09000015258789	IDEPLEGSEDR	387	397	(N-term)_iTRAQ[0]	33.560001373291	96.137	1403.67749023438	1403.79296875	0.11547851562	82.2685527291	1170183.50524902	22.6625641999911			05/23/2005 17:33:42	1.11098316277885	1.08336713816506	1.07890410171673	0.959929013960947	0.994361322815429	0.911973760546653	3	3	3	89486.06333034	82631.9419260025	88391.2352579222	78203.8248275297
1391	0	4	266	A263															1926.06176757813			1197472.64453125				05/23/2005 17:34:01	0.652575463895133	1.03761087625772	1.09104460471829							36843.073590267	55473.3001928296	62653.6031490858	54815.727350981
1392	0	4	266	A263															2536.34985351562			283270.147033691				06/10/2005 14:17:14	0.88795465799933	0.801709920947462	0.911104284990857							11722.8374528836	10022.6735850889	12234.563395161	12818.0517835826
1393	0	4	267	A264															1461.85217285156			621251.564575195				05/23/2005 17:34:21	1.15298138738601	0.870417168531676	1.05534791891796							44201.1656553915	31598.2659488383	41151.4855062333	37221.2963197777
1394	0	4	267	A264															1555.76086425781			234074.144958496				05/23/2005 17:34:40	0.494060542348683	1.18457357716352	1.05028102229493							4811.09098061289	10923.1982380018	10402.7305665933	9454.60669787711
1395	0	4	267	A264															1954.11877441406			189713.346862793				05/23/2005 17:34:59	1.17994375209555	0.632320173743336	0.814406692896348							12569.6125157636	6378.55049819324	8824.30178153615	10342.860169149
1396	0	4	267	A264															2188.3125			163481.835021973				05/23/2005 17:35:19	0.321780879449934	1.09458518812274	0.595167488590859							1385.81013229524	4463.93066468348	2607.12065710025	4181.41782633775
1397	0	4	267	A264															2250.27294921875			194322.658660889				05/23/2005 17:35:38	1.43682642669172	1.00214613802669	1.11022294954673							2610.16001553997	1723.92456403041	2051.40523262018	1763.77382721141
1398	0	4	267	A264															1092.68701171875			437063.407287598				05/23/2005 17:35:57	1.21885520885562	1.48735343947931	1.23198928181973							20062.4670647372	23183.0609271578	20626.1219801071	15981.3067483138
1399	0	4	267	A264															923.250122070313			117111.541168213				05/23/2005 17:36:17	0.696679110979724	1.13697053220638	0.880098295415322							3371.68140953506	5210.59509854976	4332.34820826488	4698.87412084661
1400	0	4	271	A267															1152.61962890625			389216.314575195				06/10/2005 14:17:34	1.01187035354462	1.08486464085769	1.08923850489796							13751.1516954586	13960.9229718145	15056.2084779575	13194.5404703744
1401	0	4	273	A269															1461.80334472656			346057.063354492				06/10/2005 14:17:52	0.803986186203581	1.060670594459	0.82533259668564							20069.9690098713	25072.8105498312	20955.8627835942	24236.9620781879
1402	0	4	273	A269															1337.66198730469			236706.75				06/10/2005 14:18:11	1.38588758593049	0.964359179950145	1.38557954433616							16769.9475743145	11050.1174644442	17053.5027888993	11748.536452171
1403	0	4	273	A269															1954.05517578125			172643.323486328				06/10/2005 14:18:30	1.2979007554712	1.54012643475093	1.50972626792727							11018.5860830878	12381.2682843282	13036.5005799873	8242.60431502806
1404	0	4	273	A269															2936.45068359375			186556.245605469				06/10/2005 14:18:50	2.0939575395935	2.53094737065778	3.45340372331114							4905.03535215297	5614.12089551415	8228.10938989851	2274.33449932765
1405	0	4	273	A269															1130.69018554687			185192.300201416				06/10/2005 14:19:09	0.68641082947898	0.941480405331549	0.966532633598299							3656.77111206345	4749.51552573318	5237.3139180237	5172.41924676279
1406	0	4	273	A269															1595.93688964844			137986.844451904				06/10/2005 14:19:28	1.42361055315952	1.99478657650257	2.36924199119545							3784.92171727044	5022.11340293436	6406.98278545432	2581.34332806846
1407	0	4	273	A269															2500.22900390625			206680.378417969				06/10/2005 14:19:47	1.15785947915088	1.01042899579504	1.05649330044446							900.821321854555	744.411335016197	836.04178172777	755.375456982506
1408	0	4	275	A271															1721.89733886719			288339.578918457				05/23/2005 17:36:36	1.51819448802287	1.44909656103037	1.41478865882346							17605.3419303801	15912.5124019382	16687.3377801854	11258.9300873828
1409	0	4	277	A273															1152.61608886719			274607.797912598				05/23/2005 17:36:55	1.48575665025113	0.923019920313059	1.21252322837169							14114.1510206244	8303.14317031418	11715.8978778214	9223.31721756962
1410	0	4	279	A275															1841.95483398438			871917.753540039				05/23/2005 17:37:15	1.03583336873647	0.888629353695241	0.929586558798777							37833.2250006923	30734.6658749638	34534.3856400012	35462.0252074144
1411	0	4	279	A275															922.745849609375			482166.855895996				05/23/2005 17:37:34	0.935586213364552	1.12121879453288	1.04647062106142							32333.0770773547	36692.556231099	36784.8252732921	33553.9221396236
1412	0	4	280	A276															1114.65112304688			911093.869628906				05/23/2005 17:37:53	0.965061928749617	1.13952141826283	0.974985803079055							31854.2980000485	35617.1957573469	32733.2841405176	32047.4090539219
1413	0	4	280	A276															1595.94311523438			247115.23614502				05/23/2005 17:38:12	1.18904395243773	0.694363607803809	1.05971115658632							22015.1098664135	12174.0274063646	19956.7073350584	17976.4121669329
1414	0	4	280	A276	pyruvate dehydrogenase kinase, isoenzyme 3 [Gallus gallus]		gi|57525478	32.560001373291	95.136	50675.4609375	7.65999984741211	TTPEADDWSNPSSEPR	382	397	(N-term)_iTRAQ[0]	32.560001373291	95.136	1932.86962890625	1933.005859375	0.13623046875	70.48094021069	163402.088989258	17.1758385273295			05/23/2005 17:38:32	0.692549145173467	1.32586008491582	0.670263139517747	0.69254911793788	1.32586007648242	0.670263164063812	1	1	1	6257.02457117868	11343.2978172029	6159.43721156928	8771.9739091941
1415	0	4	280	A276															1823.95788574219			171036.50289917				05/23/2005 17:38:51	0.941796341706389	0.712052138508495	0.595022460579437							3745.12307873142	2681.29912280298	2406.6940724099	3860.90543001992
1416	0	4	280	A276															2534.35546875			177150.241912842				05/23/2005 17:39:11	0.739452397209322	1.26907667133369	0.249524567302725							501.220053430789	814.573830215906	172.03228645462	658.109690352386
1417	0	4	280	A276															1479.818359375			91878.7819213867				05/23/2005 17:39:30	0.451571421362885	1.47307251389035	0.340945327413164							601.644490547096	1858.49756580624	462.036910504162	1293.58080786636
1418	0	4	280	A276															1499.77563476562			121183.831497192				05/23/2005 17:39:49	0.867177359557714	0.301658173565071	0.442470847246842							841.00883480031	277.033379495617	436.471330471616	941.613541989646
1419	0	4	281	A277															1954.03894042969			674604.885253906				06/10/2005 14:20:06	0.925007631324065	0.713963502750862	1.022397462818							48094.936078637	35152.3548043724	54069.4849154427	50481.7154543812
1420	0	4	281	A277															2425.19848632813			324650.568237305				06/10/2005 14:20:25	1.28166087891537	0.935670603171982	1.24081331549823							18146.7135884862	12545.0448106895	17869.3903119685	13746.9047939431
1421	0	4	281	A277															1678.85754394531			193148.454284668				06/10/2005 14:20:45	0.748822079539939	0.694134244751363	0.730221329502081							10189.7273737846	8944.41145607693	10106.8744473448	13211.8608690131
1422	0	4	281	A277															1576.72619628906			102534.671630859				06/10/2005 14:21:04	1.08486520861904	0.926153659230217	0.475761616916102							9002.14875395063	7277.42646306395	4015.48712688767	8056.57532222121
1423	0	4	281	A277															1556.86206054687			98563.6086425781				06/10/2005 14:21:23	1.35286021206916	1.0929126095607	1.49624024451334							9181.30987044924	7023.62850802365	10328.3628237663	6589.18633725278
1424	0	4	281	A277															2294.11108398438			141393.152664185				06/10/2005 14:21:42	0.308870363394624	0.858249599733761	0.912159203183386							787.923585808351	2073.22218161074	2366.77481483123	2476.78284087551
1425	0	4	281	A277															1841.91198730469			248673.231781006				06/10/2005 14:22:01	0.311401995204092	1.55504615406324	0.461128197132647							588.99233966897	2785.19697278545	887.132251205964	1836.40439722448
1426	0	4	281	A277															2067.06323242188			215777.34148407				06/10/2005 14:22:20	1.88027201173552	0.940402099641953	0.767498780811789							1175.54974398252	556.747525126204	488.063642817649	607.016362754239
1427	0	4	281	A277															1986.00866699219			261047.940063477				06/10/2005 14:22:39	1.26211883126776	0.585696885732146	1.01223575484783							1503.60117381078	660.738631663926	1226.57050254907	1156.67800653742
1428	0	4	281	A277															1595.91479492187			67643.8165359497				06/10/2005 14:22:58	2.29640283346205	1.34108445723601	0.308669900408042							825.23311348436	456.361581756131	112.823946539711	348.906162811644
1429	0	4	281	A277															2250.1708984375			106935.480232239				06/10/2005 14:23:18	0.281139952853637	1.8247951754506	0.185938396925127							126.044923321133	774.713796409089		435.294178539301
1430	0	4	281	A277															1823.92358398438			35484.6235618591				06/10/2005 14:23:37	2.48435736546307	4.58472653874372	3.9845375386223							123.947228933335	216.601054331507	202.199049606286
1431	0	4	281	A277															1479.77880859375			19729.9038391113				06/10/2005 14:23:56	1.47392645936057	0	2.26280244563036							110.912797315129		173.193231717511
1432	0	4	282	A278															1349.78161621094			574375.463989258				05/23/2005 17:40:08	1.12190332211323	0.893895060808389	0.938810962434214							28667.0409962927	21629.0949136166	24399.6737152096	24808.8996174953
1433	0	4	282	A278															1846.02380371094			665668.55267334				05/23/2005 17:40:28	1.04353704643513	0.885895970016789	1.30115500335585							33405.9332713068	26854.8566942584	42366.5604433123	31081.0588858569
1434	0	4	282	A278															832.49951171875			213753.396240234				05/23/2005 17:40:47	0.999825126352717	0.843246574227208	0.23572967576679							5091.64375685058	4066.42647507751	1221.03090226861	4944.4049412357
1435	0	4	282	A278															1908.09118652344			160957.518814087				05/23/2005 17:41:06	1.16512308392917	0.480448514919348	0.956874656697875							3566.34427514806	1392.58813020634	2979.09905549079	2971.88176246185
1436	0	4	282	A278															1869.07995605469			150854.536941528				05/23/2005 17:41:26	1.03098983273969	1.18109407849858	0.531930894176922							3780.73264919855	4101.38418830415	1984.06197108727	3560.42345740965
1437	0	4	283	A279															2117.126953125			474944.120727539				06/10/2005 14:24:16	0.644841703390437	0.529835954851923	0.888687442346526							26130.6227463619	20331.1734356753	36628.9205251381	39343.8369724517
1438	0	4	283	A279															2534.28344726563			300778.370849609				06/10/2005 14:24:35	0.315268314085437	0.506966476539159	0.375426457419747							4661.82720314296	7098.71049937168	5646.49770456684	14356.7426579654
1439	0	4	283	A279	hypothetical protein LOC422936 [Gallus gallus]		gi|61097983	84.2399978637695	100	71099.8984375	4.98000001907349	LVETTDGGGPQPPDSVR	304	320	(N-term)_iTRAQ[0]	84.2399978637695	100	1868.94738769531	1869.01879882812	0.07141113281	38.2092793409554	725690.128723145	47.4188413833999			06/10/2005 14:24:54	0.914090387471436	0.9369979692187	0.836679032923208	0.914090406767074	0.93699798787024	0.836679015788181	1	1	1	37853.2221504065	36743.1796795298	35241.2277730751	40206.2695528652
1440	0	4	286	A282															2160.2109375			7936981.59643555				05/23/2005 17:41:45	1.02222395559272	0.905349701753154	0.957872100475362							333142.507881781	279398.927460146	317519.172069173	316420.100985609
1441	0	4	286	A282															1481.7890625			574059.282836914				06/10/2005 14:25:14	1.03148925376194	1.12325566978708	1.30648933510902							30267.8169889504	31211.8410384313	38994.2609486864	28490.2631089002
1442	0	4	287	A283															2403.20849609375			1488408.53039551				05/23/2005 17:42:04	0.639877884680345	1.24637682719998	1.32401544858831							35356.5149320608	65214.7886568446	74412.1470246011	53647.8619177708
1443	0	4	287	A283	PREDICTED: similar to Aldehyde dehydrogenase 9 family, member A1 [Gallus gallus]		gi|118094103	122.940002441406	100	60857.23046875	7.80999994277954	VQPVDGGQTEDVYEPATGR	40	58	(N-term)_iTRAQ[0]	122.940002441406	100	2162.04858398437	2162.23608398438	0.18750000001	86.7233055718233	6880884.12451172	63.2665834236933			05/23/2005 17:42:24	0.901405836613889	0.835851349432909	0.882090046139694	0.864939211874944	0.736757787451006	0.79795599607011	3	3	3	281525.37270052	247201.214192407	280213.16193776	303233.546058454
1444	0	4	289	A285															1826.00854492187			1486868.32861328				05/23/2005 17:42:43	0.935751593804308	0.728893104219626	0.832051049543744							79541.5717523875	58670.7729573399	71938.6028291221	82530.3451423691
1445	0	4	290	A286															1495.80590820312			1751400.61523438				06/10/2005 14:25:33	1.05360674247474	1.11330011839042	1.07728534093064							49291.0355824168	49320.3366102266	51262.3586470082	45422.3364405679
1446	0	4	290	A286															2263.07690429688			468945.192138672				06/10/2005 14:25:52	1.11864343314063	0.818502062892121	1.01115668133811							19416.7182034821	13453.2838009653	17851.7599850691	16852.4954507323
1447	0	4	290	A286															1302.71728515625			299330.372680664				06/10/2005 14:26:11	1.66188958902511	1.27651132309788	1.46598239676363							17926.5023436723	13038.9446541386	16084.2414368239	10473.0569089127
1448	0	4	290	A286															1878.03564453125			255713.958251953				06/10/2005 14:26:31	0.823405283662042	1.32895758582233	0.80132307160972							18464.9220382323	28220.8002456084	18277.631158995	21772.7806471932
1449	0	4	290	A286															2383.1748046875			116332.414154053				06/10/2005 14:26:50	1.36517365950352	1.04137002588408	0.753586735701535							3032.60516306554	2190.57142554416	1702.7059301797	2156.79087910471
1450	0	4	290	A286	small glutamine-rich tetratricopeptide [Gallus gallus]		gi|71897305	50.9300003051758	99.929	36047.890625	4.73000001907349	ANSEPVTPSEDDIAEAER	75	92	(N-term)_iTRAQ[0]	28.6200008392334	87.951	2073.9697265625	2074.05688476562	0.08715820312	42.0248193614948	166044.361663818	22.3604862876123			06/10/2005 14:27:09	0.836015903736492	0.578271080261223	1.71816598315928	1.0299272136976	0.904376009263909	1.71171970479479	2	2	2	5250.97842651691	3439.39094558814	10976.6355380584	6098.25756449497
1451	0	4	290	A286															2411.2197265625			191373.734802246				06/10/2005 14:27:28	0.354759655313527	0.844480411767619	0.847080080959942							2407.18112957331	5426.1088494905	5846.25088301915	6588.01553090779
1452	0	4	290	A286															1622.92016601562			183142.612884522				06/10/2005 14:27:47	0.50254928034713	1.30663435863979	0.904708459200146							5639.1812030073	13884.0396058151	10325.8183015063	10894.7548637592
1453	0	4	291	A287															1827.9423828125			1335281.33947754				06/10/2005 14:28:06	1.1511707830791	0.83272833858345	0.689210159865277							87261.5228195765	59773.7838562827	53138.9701133156	73597.505969285
1454	0	4	291	A287															2160.1416015625			4656028.47631836				06/10/2005 14:28:25	1.15619744650052	1.03462205836098	1.03952322471676							203676.797006742	172590.012257907	186261.107355277	171036.822311989
1455	0	4	292	A288															1030.5615234375			702584.120849609				05/23/2005 17:43:03	0.810903199631892	1.22241102936136	1.17946031023188							17122.9746239475	24442.8495202007	25332.1448831992	20501.7185599884
1456	0	4	292	A288															2263.17407226563			343714.940307617				05/23/2005 17:43:22	0.554484839329397	0.516012762206689	0.47769048016463							10407.9313843103	9171.90530950471	9120.10343099839	18224.4660329702
1457	0	4	292	A288															1878.12487792969			634800.313354492				05/23/2005 17:43:42	1.26463395172816	1.05507263536125	1.04253943832429							53126.2997335629	41971.2076595846	44546.7122916414	40787.2851753185
1458	0	4	292	A288															1611.84460449219			180778.288238525				05/23/2005 17:44:01	1.20095396854828	0.974702355466617	0.797828044807474							10539.8673145834	8100.37590070665	7121.91052906806	8520.96635254705
1459	0	4	292	A288															1302.75			184492.221206665				05/23/2005 17:44:20	1.28308836456536	1.44245026187598	1.61073246924897							3886.08028592276	4136.95145182655	4962.00329767207	2940.59537963932
1460	0	4	292	A288															1670.38635253906			213048.174102783				05/23/2005 17:44:39	0.977285052009603	1.42077312905832	0.671413926030888							5862.27914820853	8070.38677143542	4096.50997366888	5824.05284553634
1461	0	4	292	A288															1597.91711425781			163683.619476318				05/23/2005 17:44:59	1.66557709835196	2.16594067522211	1.55875607836972							4864.3419033505	5990.04775496487	4630.37266210937	2835.56378217316
1462	0	4	292	A288															2441.30078125			113587.583404541				05/23/2005 17:45:18	0.80458687534842	0.47931083875651	0.227834828215646							538.654468291911	303.863788403753	155.144316224531	650.006038485177
1463	0	4	292	A288															1823.01232910156			33830.4718856812				05/23/2005 17:45:38	1.58219801327994	1.81964274666528	0.901056717498815							614.105636850046	668.794595460032	355.723708080716	376.844618114079
1464	0	4	292	A288	PREDICTED: similar to tropomodulin 2 [Gallus gallus]		gi|50752941	25.5200004577637	75.399	45058.76171875	5.71000003814697	FGYQFTKQGPR	317	327	(N-term)_iTRAQ[0], Lysine(K)_iTRAQ[7], Tyrosine(Y)_iTRAQ[3]	25.5200004577637	75.399	1760.98193359375	1761.03344726563	0.05151367188	29.2528111148051	55519.1400070191	4.45172293422007			05/23/2005 17:45:57	1.57442049100264	1.21410895973284	1.03307053785218	0	0	0	0	0	0	846.803491718248	618.363641582805	565.15856776839	522.206141426573
1465	0	4	292	A288															2383.2890625			76973.117980957				05/23/2005 17:46:16	1.98767858698402	1.69543213268011	2.00453084768034							392.773469632117	317.249372105414	402.89062624598	191.856295428068
1466	0	4	292	A288															2074.14697265625			79842.1747589111				05/23/2005 17:46:36	0.138844390368626	3.21396831066142	0.186469184753115								2132.02156452721	132.865165422439	680.151555710613
1467	0	4	292	A288															2411.328125			99657.0603179932				05/23/2005 17:46:55	0	0	0
1468	0	4	292	A288															1684.95544433594			171417.126174927				05/23/2005 17:47:15	0.765508414544177	0.913161611987593	0.582012963232634							3645.27749736618	4117.68051421832	2818.97819598025	4623.39175478508
1469	0	4	292	A288															1622.94775390625			26489.177734375				05/23/2005 17:47:34	1.6859701505151	1.91254271421673	1.78928574206813							743.750243872387	798.937412142192	802.85177926874	428.309106430252
1470	0	4	294	A290															1638.94750976563			3068284.50878906				06/10/2005 14:28:45	0.999130593887012	1.07600151358748	0.947396098735803							169947.975936389	173312.942853238	163909.363636947	165148.185884401
1471	0	4	295	A291															1683.96057128906			11771298.6159668				05/23/2005 17:47:54	1.05870830403583	1.19500788973401	1.05256744791522							214353.408561579	229112.73112279	216761.64700439	196577.651713032
1472	0	4	295	A291															1350.82385253906			402928.580993652				05/23/2005 17:48:13	0.892572047845335	0.820981050552766	0.932317699807025							18258.8085633312	15903.2783924206	19398.6503609373	19861.3708883205
1473	0	4	295	A291															1959.19287109375			356411.60269165				05/23/2005 17:48:33	1.03076194931717	0.674189950567844	1.00382488814031							28234.6526736315	17487.6205594442	27967.9389983139	26595.2538439562
1474	0	4	296	A292															1722.87060546875			1667055.69482422				06/10/2005 14:29:04	0.914986866592208	1.07433573566935	0.826496041259046							87377.8966159624	97151.8607192042	80279.7361577318	92718.5847624437
1475	0	4	296	A292															1706.8828125			1110414.75097656				06/10/2005 14:29:23	0.917261369225192	1.44732360394792	1.06855104674309							36586.3382876198	54665.8194353728	43351.0428627517	38726.2915412034
1476	0	4	296	A292															1866.04284667969			355369.404785156				06/10/2005 14:29:42	1.30161154855131	1.38573735835342	1.09159601998858							26610.5864208187	26827.3856709372	22699.3503876078	19849.6622016288
1477	0	4	296	A292															1964.97106933594			587279.185668945				06/10/2005 14:30:01	0.984522275599386	1.04733096717402	1.14167836459361							42012.1500889367	42321.1715661835	49553.1840761031	41431.3829393725
1478	0	4	296	A292															1822.9482421875			305135.316619873				06/10/2005 14:30:20	0.895630419278373	1.17919563492883	0.78318813300646							9187.30998662378	11454.332154085	8171.54291605215	9959.54739929282
1479	0	4	296	A292															1853.98571777344			195695.486724854				06/10/2005 14:30:39	0.865617232341923	0.388757468398928	0.705561707009059							9820.59150597278	4176.52296465682	8141.88920949852	11015.185656985
1480	0	4	297	A293															1064.61669921875			755602.953857422				05/23/2005 17:48:52	0.732303853405681	0.778575401483544	0.885253228939778							30622.4610376561	30830.0213202937	37652.5786140526	40600.2623313618
1481	0	4	297	A293															2989.63232421875			237484.578857422				05/23/2005 17:49:11	1.53667731950455	1.7979351991457	0.281460490012764							3484.26307454895	3860.34986982377		2201.44746197136
1482	0	4	297	A293															1964.99670410156			407843.225158691				05/23/2005 17:49:31	0.840442032210392	0.802254444093327	0.830715254962545							33767.8940623791	30523.3867392281	33948.9878892493	39010.0296872137
1483	0	4	297	A293	58kDa glucose regulated protein precursor [Gallus gallus]		gi|45383890	231.190002441406	100	63961.6796875	5.76000022888184	MDATANDVPSPYEVR	432	446	(N-term)_iTRAQ[0], Oxidation (M)[1]	52.7400016784668	99.953	1824.85583496094	1825.00122070313	0.14538574219	79.6697138506358	344226.376800537	41.6414115859963			05/23/2005 17:49:50	1.57304150316597	1.4260846714756	1.61719911919836	1.36902864673422	1.12393669331555	1.32071798552809	5	5	5	12249.1560850816	10515.6391500143	12808.7844331601	7560.42232480024
1484	0	4	297	A293															1762.99719238281			113659.43888855				05/23/2005 17:50:10	0.901658625860566	1.62897053869047	2.00932841261651							1886.44523800215	3227.30243648233	4275.93819452273	2031.33770155059
1485	0	4	298	A294															1495.78088378906			1809053.99243164				06/10/2005 14:30:58	0.996783934049531	1.22610384435352	1.1945625258507							39233.4288395843	45699.0177303882	47823.6319605312	38215.1267350873
1486	0	4	298	A294															2170.05419921875			2848158.38720703				06/10/2005 14:31:18	1.17328573713156	0.852960339812288	0.970478075098442							163406.785213622	112491.448301236	137477.129680771	135221.691132341
1487	0	4	298	A294															2989.48999023438			153746.45904541				06/10/2005 14:31:37	0.522483495214571	0.454989109807356	0.616802816886517							1269.05881179537	1046.48871700609	1523.82100058231	2358.246732402
1488	0	4	298	A294															2441.13793945313			145414.715759277				06/10/2005 14:31:56	0.506909655654218	0.978803409580593	0.418100095174545							2949.27810004833	5392.68448131981	2474.25161101354	5648.91748003382
1489	0	4	298	A294															1637.87316894531			279910.829589844				06/10/2005 14:32:15	0.990460138638034	0.982656739376767	0.924059182805007							18014.924828847	16924.726711551	17095.1797904881	17659.3827971921
1490	0	4	298	A294															1762.95812988281			107956.894439697				06/10/2005 14:32:34	0.931371613079982	0.685645624192195	1.2510669729836							4788.70668537686	3338.25358188958	6542.65819155736	4992.00840642697
1491	0	4	298	A294															1684.85266113281			234274.888595581				06/10/2005 14:32:53	1.36702550028691	1.44573290285625	0.842461803079908							9456.32790009979	9470.18248206526	5927.5409026237	6716.23642102313
1492	0	4	299	A295															1351.7626953125			762331.488647461				06/10/2005 14:33:12	0.828159636007221	1.17543838414014	0.803966833282469							30828.2822387906	41434.2527440251	30440.5035889697	36142.2624564485
1493	0	4	300	A296															1483.75537109375			6804343.38818359				05/23/2005 17:50:29	1.44536516027721	1.83040285425535	1.82599582909461							45478.4773838097	54538.0233727477	58439.5076450558	30549.802181066
1494	0	4	301	A297															1827.92443847656			1726740.33850098				06/10/2005 14:33:31	1.30179398709323	0.943626182798411	1.26014330654005							89197.0658348553	61225.545780225	87822.6782336751	66525.5349476469
1495	0	4	302	A298															1417.7666015625			574336.016479492				06/10/2005 14:33:51	1.08602266663215	1.25603700228326	1.20736099589592							36206.5512945465	39652.9113699449	40941.5089527764	32368.9296418045
1496	0	4	302	A298															1668.85400390625			845609.505126953				06/10/2005 14:34:10	1.11381036970485	1.21187435638284	1.02406705098034							56071.6612086535	57771.5656173788	52437.1394711967	48877.8657723007
1497	0	4	302	A298															1580.87451171875			353292.457397461				06/10/2005 14:34:29	1.02638661678842	1.09111955437354	1.12244365812699							27867.8432029132	28053.6317659816	30998.1204417847	26361.6412877066
1498	0	4	302	A298															1611.78332519531			174818.771362305				06/10/2005 14:34:48	1.16583113129986	0.96969706733012	0.867799259442954							13443.5713756527	10588.6225326531	10178.3344545728	11195.9017215124
1499	0	4	303	A299															1598.85144042969			1051913.02661133				06/10/2005 14:35:07	0.957506542266077	0.91348716975361	1.12888521686566							76986.907542115	69550.7715638213	92321.6045478555	78064.7895623687
1500	0	4	303	A299															1388.78393554688			321378.094604492				06/10/2005 14:35:26	1.6372283167649	1.56731533005131	1.23534821673735							21565.1054311738	19548.9346661822	16550.4636253081	12788.5824183492
1501	0	4	303	A299															1621.87634277344			647135.494262695				06/10/2005 14:35:45	0.997971368959788	1.12318357524649	1.04564651802373							36370.4616140138	38761.9708476643	38760.9185181003	35384.3155757648
1502	0	4	303	A299	sirtuin [Gallus gallus]		gi|52345464	32.9199981689453	95.523	88831.6875	4.69000005722046	GAGPPPAAAAATEPPGDAAAVSADGDVR	52	79	(N-term)_iTRAQ[0]	32.9199981689453	95.523	2603.28198242188	2603.37182617188	0.08984375	34.5117242798326	145176.974609375	8.31158612432232			06/10/2005 14:36:04	1.08965057561702	1.26836253955875	1.00341854483763	1.08965055239672	1.26836259782468	1.00341854885981	1	1	1	1303.27516643013	1436.53644845318	1220.70134675996	1161.25857978415
1503	0	4	303	A299															1865.05603027344			105376.97845459				06/10/2005 14:36:23	1.39526134686813	1.2052561276167	0.279216906515161							5337.00707243828	4365.62008391072	1086.33146675898	3713.83225349474
1504	0	4	304	A300															1271.734375			608316.776611328				05/23/2005 17:50:48	1.2533234861052	1.47999547084717	1.18422298298793							25248.5666906246	28233.0835163093	24265.2890875931	19559.3140320503
1505	0	4	304	A300	phosphoglycerate mutase 1 (brain) [Gallus gallus]		gi|71895985	131.970001220703	100	31467.55078125	7.03000020980835	HGESAWNLENR	11	21	(N-term)_iTRAQ[0]	24.8099994659424	71.03	1456.70532226563	1456.79541015625	0.09008789062	61.8435926903068	541388.029418945	10.6923166637947			05/23/2005 17:51:08	0.836601707827116	0.580718511911672	0.572172711797146	1.00028724773324	0.849532437148867	0.889806395971352	5	5	5	44653.8386534265	29351.4862960746	31063.1594964426	51822.7100343075
1506	0	4	305	A301															1439.75354003906			493012.131347656				06/10/2005 14:36:42	0.938658646705582	0.914825742129676	1.23462499165982							26947.7654482556	24870.1168341846	36051.9342585909	27873.7333988708
1507	0	4	305	A301															1456.76721191406			662519.138793945				06/10/2005 14:37:01	1.06293176747119	0.568938358213913	0.541533886485422							77615.6797626373	39339.9378152156	40220.5633688777	70896.3941124858
1508	0	4	306	A302															1823.92333984375			1559972.88110352				06/10/2005 14:37:20	1.07697263702697	0.693803461479906	1.23784815483535							75153.6543061635	45846.5089424363	87860.0083754997	67752.5276261551
1509	0	4	307	A303															1582.82214355469			768672.694335938				06/10/2005 14:37:39	1.13632799129362	1.02852780405093	1.27973892973797							59866.8978276027	51312.5339089493	68577.6919198719	51152.0587903907
1510	0	4	309	A305															1621.92883300781			2302594.15710449				05/23/2005 17:51:27	0.991424130435166	1.50208213938402	0.957079631732443							108339.216056735	155433.369264096	106378.217907266	106097.773950859
1511	0	4	310	A306															1827.94287109375			784827.41784668				06/10/2005 14:37:59	1.30513427775812	0.888086024803331	1.21173516135489							55567.0868668512	35804.8488344693	52474.5323056845	41337.3375882962
1512	0	4	311	A307															1552.80334472656			1028405.51135254				06/10/2005 14:38:18	1.11298227101912	1.33972801669324	1.32496450991662							66417.4235947338	75706.7832010206	80422.2940262781	57939.3804298336
1513	0	4	311	A307															1812.89978027344			447953.854736328				06/10/2005 14:38:37	1.29644331542536	1.48278715990788	1.16691558835905							27836.503036082	30148.4046177151	25484.6702069993	20846.8869673408
1514	0	4	311	A307															1740.85437011719			328461.281005859				06/10/2005 14:38:56	1.33755887531827	1.07757545715079	1.22738128870515							25362.7993468689	19348.9028973534	23672.3955921574	18410.4475777379
1515	0	4	311	A307															2066.0380859375			136199.304931641				06/10/2005 14:39:15	0.534396997588691	1.41393913783141	0.695483295560801							2917.47466919124	7309.67681503949	3861.96399907597	5300.57706265857
1516	0	4	312	A308	Drebrin (Developmentally-regulated brain protein)		gi|2507011	108.03719329834	100	75553.7109375	4.46000003814697	GEQASEGYFSQSQEEEAPPPEEPSAK	593	618	(N-term)_iTRAQ[0], Lysine(K)_iTRAQ[26]	56.3199996948242	99.98	3096.41674804687	3096.67114257813	0.25439453126	82.1577171162342	823402.882080078	51.9324176521469			05/23/2005 17:51:47	1.1577369806218	1.14054067549758	1.2114251051583	0.866619493208583	1.09296434625039	1.05252048010644	3	3	3	22101.2666174395	20617.8042256714	23522.4341044404	18534.7753373044
1517	0	4	313	A309															1271.71838378906			298095.714477539				06/10/2005 14:39:34	0.62556991167545	2.05662554926176	1.32170013541617							5821.78159077441	18124.2339063059	12510.9827122986	9035.66507916699
1518	0	4	313	A309															3158.66552734375			142800.326293945				06/10/2005 14:39:53	0	0	0
1519	0	4	315	A311															1247.7060546875			722696.122924805				06/10/2005 14:40:12	1.31760757205884	0.869676564743904	0.948855064232628							39643.8534366399	24778.3237173745	29038.0930695738	29212.5755292702
1520	0	4	315	A311															1891.98718261719			385038.78326416				06/10/2005 14:40:31	0.766727807421314	0.806585641158682	0.796882532337569							30415.2975384217	30298.8201152313	32153.1550831016	38515.0905561289
1521	0	4	315	A311															1465.80249023438			277420.780517578				06/10/2005 14:40:50	0.843279769811151	0.725686995107744	0.904596241322883							19547.3639896916	15929.063142884	21327.9802650177	22505.9104549819
1522	0	4	315	A311															1640.85339355469			239491.683166504				06/10/2005 14:41:09	0.900724204929988	0.847871744757793	1.10736662149192							16369.4633933972	14591.4061952029	20469.7468305327	17645.0412447777
1523	0	4	315	A311															1610.89611816406			209581.264770508				06/10/2005 14:41:29	1.1740974260705	1.63716713370649	1.93710488601581							13302.7773760357	17565.3003451856	22323.8839849465	11000.6476775631
1524	0	4	316	A312															1238.70959472656			715187.447265625				05/23/2005 17:52:06	0.779661387231073	1.124219903469	1.11403339343369							28993.3495618104	39588.4055528715	42137.52348991	36105.4226968655
1525	0	4	316	A312	PREDICTED: similar to CGI-83 protein, partial [Gallus gallus]		gi|118122584	50.4700012207031	99.921	29676.25	5.92000007629395	DGDVIQTEGATLR	126	138	(N-term)_iTRAQ[0]	35.25	97.382	1518.78833007812	1518.89953613281	0.11120605469	73.2202456969637	583885.629577637	16.1975414205058			05/23/2005 17:52:26	1.05546784881973	1.19454273914925	1.13384979337806	1.05057554777173	1.07877053585645	1.05589043022038	2	2	2	26310.8905327895	28197.8896953286	28749.1161518757	24203.0783953181
1526	0	4	316	A312															2066.14038085938			189283.153747559				05/23/2005 17:52:45	1.89635402196026	1.37267379949145	1.7991835261131							13243.1913886393	9077.47283658602	12779.8906367162	6780.36864301425
1527	0	4	316	A312															1247.75085449219			181523.65222168				05/23/2005 17:53:04	0.859852558319689	0.687039832352528	0.480272877991648							4884.79760714202	3695.97375445964	2775.16673666675	5515.72562996017
1528	0	4	316	A312															1418.88989257813			119737.538589478				05/23/2005 17:53:23	10.0733545256852	3.71170802234368	8.36670329623335							1512.0238627278	527.573177329325	1277.3718097756
1529	0	4	316	A312															1552.85498046875			139734.732421875				05/23/2005 17:53:43	0.76701313348955	0.86885741453345	0.472239249527176							2964.93766774578	3180.42862868165	1856.74934903617	3753.12332750521
1530	0	4	316	A312															1573.92980957031			85227.3915176392				05/23/2005 17:54:02	1.07962925361106	0.703409342716326	0.625200796522213							1611.54159813507	994.258664358285	949.215524136224	1449.26213323197
1531	0	4	316	A312															3158.86303710937			171264.751327515				05/23/2005 17:54:22	0	0	0
1532	0	4	316	A312															1465.84326171875			68502.5493164063				05/23/2005 17:54:41	1.21858226024675	0.21029038076092	1.02936011927729							1202.75970921419	196.547626020923	1033.40317442813	958.305737373649
1533	0	4	316	A312															1853.99365234375			83373.3171081543				05/23/2005 17:55:00	1.36250037368494	2.53858708880482	1.0861308438716							1093.87637163044	1929.95886957176	886.935813124988	779.492031213666
1534	0	4	316	A312															1637.95373535156			53795.5713043213				05/23/2005 17:55:20	0.305228764299574	0.352502793638551	0.42580384825216							807.005152473061	882.546887467645	1145.08800217902	2567.0298422773
1535	0	4	316	A312															1610.95642089844			3343.98068237305				05/23/2005 17:55:39	0	0	0
1536	0	4	316	A312															1938.04931640625			3320.94052124023				05/23/2005 17:55:59	0.709412963891839	0.749160283295045	0.697462219425551
1537	0	4	320	A316															3158.7265625			180374.905456543				06/10/2005 14:41:48	1.26666094296219	1.64004427967367	2.19613628709365							1944.47142761309	2384.08170797279	3429.0901875274	1490.46319050644
1538	0	4	326	A322															2411.26953125			441891.862792969				05/23/2005 17:56:18	0.702790558646084	1.12267992066708	1.02553698390056							14339.9788342612	21692.1661600436	21283.9559708007	19810.8294954312
1539	0	4	326	A322															1938.00207519531			753761.384765625				05/23/2005 17:56:38	1.19719831696252	0.911385679050523	1.13435404812173							37387.0722258905	26951.437549042	36031.5062557363	30320.4349994012
1540	0	4	326	A322															1483.77160644531			280655.93951416				05/23/2005 17:56:57	1.24765649052584	1.20533400417826	1.05440990766528							6316.60887609355	5778.57481143138	5429.71290824004	4915.5149851793
1541	0	4	327	A323															1853.92199707031			856436.653320313				06/10/2005 14:42:08	0.952522111654317	0.780213902305114	0.842630030313747							65875.0053955151	51095.6181538847	59273.5533997531	67146.8534420598
1542	0	4	328	A324	activated RNA polymerase II transcription cofactor 4 [Gallus gallus]		gi|56605972	74.4371871948242	100	17254.4296875	9.56999969482422	EQISDIDDAVR	114	124	(N-term)_iTRAQ[0]	36.2299995422363	97.911	1404.70910644531	1404.80932617187	0.10021972656	71.3455377345778	511099.815307617	13.9473459946833			05/23/2005 17:57:17	1.07612219524304	1.32706711187893	1.24412180813177	1.09400117027515	1.45195968866474	1.51987731489429	2	2	2	31008.6993520745	36210.89199982	36463.915161017	27977.0571356013
1543	0	4	329	A325															2411.22387695312			485148.111694336				06/10/2005 14:42:27	1.00568397563034	0.772731473262967	1.06799205604981							35456.3145461701	25797.9405737998	38298.213576453	34230.4122599286
1544	0	4	330	A326	PREDICTED: similar to CGI-83 protein, partial [Gallus gallus]		gi|118122584	50.4700012207031	99.921	29676.25	5.92000007629395	DGDVIQTEGATLR	126	138	(N-term)_iTRAQ[0]	50.4700012207031	99.921	1518.78833007812	1518.8974609375	0.10913085938	71.8538964375562	631722.381469727	19.7088857053007			05/23/2005 17:57:36	1.04570586667956	0.974218766497759	0.983291230192177	1.05057554777173	1.07877053585645	1.05589043022038	2	2	2	37035.694950564	32673.2112197359	35421.87553288	34386.7413645769
1545	0	4	330	A326															1955.14819335937			479258.35534668				05/23/2005 17:57:55	1.04009449438814	0.985210103725567	1.06283215826055							42864.137669482	38448.0683947419	44551.7136143304	40013.0228389843
1546	0	4	330	A326															1473.87451171875			178554.403991699				05/23/2005 17:58:15	1.3773360639615	1.7371029099517	2.32550565516415							7736.04145872525	9239.08138131869	13285.4020707272	5453.294321607
1547	0	4	330	A326															3158.83862304687			241158.621459961				05/23/2005 17:58:35	0.484415213289751	0.956606666321912	0.484579277071982							267.345216218168	499.933710109827	272.018169815869	535.83948384641
1548	0	4	330	A326															1238.70715332031			151447.840545654				05/23/2005 17:58:54	3.97234964911819	3.87881574931039	3.74870736886728							3316.44192112121	3066.53872480946	3183.35373897904	810.597007493906
1549	0	4	330	A326															1622.94995117187			74512.1324234009				05/23/2005 17:59:13	0.647387592738568	1.10503404836509	0.820871409071923							682.219953078889	1102.70687034709	879.860068020759	1023.15189681642
1550	0	4	331	A327															1668.84838867187			727923.61328125				06/10/2005 14:42:46	1.12229432933992	0.940269495439759	1.01053561130953							56910.2449301188	45150.2758817356	52121.1203030271	49233.845056559
1551	0	4	331	A327															1729.9443359375			332757.407470703				06/10/2005 14:43:05	1.14214332563878	0.989473461110521	0.87202632712702							34114.1299345515	27986.0895075785	26492.4255767345	28999.7171116821
1552	0	4	334	A330															1294.68823242188			730425.714233398				06/10/2005 14:43:24	1.09138420041704	1.31504160510928	1.21452257709117							47063.7093243962	53699.7617993889	53271.2044590646	41868.611557352
1553	0	4	334	A330															2144.134765625			249644.261352539				06/10/2005 14:43:43	0.801279866718007	0.663587935181588	0.685130696239047							18880.9894082788	14806.8737963289	16420.7268523814	22878.1333144343
1554	0	4	334	A330															2305.17749023438			419617.220153809				06/10/2005 14:44:03	0.405518383136707	0.621382036076443	0.775120687610716							8582.85460530413	12453.8685690418	16686.6428324095	20549.500852962
1555	0	4	336	A332															1299.63195800781			848020.246337891				06/10/2005 14:44:22	0.889594517176209	1.31427956445182	0.92413847187188							44289.638095459	61961.5344726862	46797.8086569578	48338.1586037497
1556	0	4	336	A332															1271.70629882813			484420.279907227				06/10/2005 14:44:41	0.932593225894455	1.12679803702289	0.907826429481386							25207.0613831072	28840.3428899993	24958.0826006779	26242.7915507867
1557	0	4	336	A332															1748.87060546875			181846.790161133				06/10/2005 14:45:00	1.41455089030453	1.09034790132008	0.969125693313005							16829.8826874444	12284.3442872271	11727.9215743295	11551.6116678556
1558	0	4	336	A332															2265.16552734375			112994.35369873				06/10/2005 14:45:19	1.81852881555345	2.48338313860889	2.28361530261077							3164.87003419243	4092.6423759974	4042.37938977342	1689.72395735577
1559	0	4	336	A332															2066.03784179688			177937.790061951				06/10/2005 14:45:38	0.424283615117964	1.13365758295463	0.989840545906119							424.130143638751	1073.12213160676	1006.43690037271	970.561248636095
1560	0	4	336	A332															2519.3046875			245884.303329468				06/10/2005 14:45:57	0.802691127184217	2.71441165119667	1.08669350903623							287.135953507657	919.473462898928	395.389033393527	347.311514440423
1561	0	4	336	A332															1310.65563964844			89061.6988601685				06/10/2005 14:46:16	1.65797123277739	0.537152364990589	0.952247468025668							422.850532142083	129.727413168135	247.023431427851	247.622417337467
1562	0	4	336	A332															1955.07507324219			131034.431762695				06/10/2005 14:46:35	0.741677034453619	1.10123861682186	2.14841098397427							570.499813689998	802.133183313721	1680.87908192237	746.828260727772
1563	0	4	336	A332															1473.83666992187			139794.08000946				06/10/2005 14:46:54	0.542147982947456	0.287295878197695	0.517239697628682							491.784140282366	246.780274628608	477.22914073474	880.717733274361
1564	0	4	336	A332															1238.67822265625			253774.495834351				06/10/2005 14:47:13	1.03859776030387	0.672018737835901	0.508234396042511							3920.10691020316	2401.90755182076	1951.16059465189	3664.63392758722
1565	0	4	336	A332															1881.98132324219			39819.4059753418				06/10/2005 14:47:32	2.53156767460109	0.5633067182689	1.37736435459633							775.855511734687	163.47848878772	429.35703262022	297.557825670129
1566	0	4	336	A332															1640.83508300781			11472.8574676514				06/10/2005 14:47:51	0.839402634655433	0.501460999019434	0.466856171009409							135.47523628251			156.700238511518
1567	0	4	336	A332															1610.90441894531			57487.3684539795				06/10/2005 14:48:10	0.804276854809247	1.13486585510767	1.88072091971383							297.467931376983	397.469206037898	707.517800658072	359.099376278663
1568	0	4	336	A332															1622.91333007812			112686.213027954				06/10/2005 14:48:29	0.516067566254936	0.288251730695681	0.483305795335699							947.885570664981	501.355340695291	902.921059834034	1783.32055394329
1569	0	4	336	A332															1684.876953125			46857.5047912598				06/10/2005 14:48:48	2.91102291153839	2.65369069759361	2.32768847825625							496.36719599652	428.481549460647	403.701848905788	165.553176021049
1570	0	4	338	A334															1271.74426269531			827271.338012695				05/23/2005 17:59:33	0.96633922695264	0.897024078086887	0.991810826098191							36879.7795520514	32418.0720382981	38500.4658698287	37054.3138281569
1571	0	4	338	A334	fatty acid binding protein 3 [Gallus gallus]		gi|71894843	294.179992675781	100	17112.279296875	5.92000007629395	LDEEFDETTADDR	67	79	(N-term)_iTRAQ[0]	29.8299999237061	90.881	1699.74194335938	1699.88684082031	0.14489746093	85.2467408338589	398424.425048828	12.6149046821202			05/23/2005 17:59:52	0.996289915153447	0.918014660602096	1.23806655354509	0.882800773170656	0.722994153636855	0.807828874569562	11	11	11	25995.9829967481	22682.6871189694	32858.1368730648	25333.8140421621
1572	0	4	338	A334															1299.66967773438			197936.96963501				05/23/2005 18:00:11	1.26456093531652	1.27429380616047	1.00254922202287							12642.6068081265	12063.9858010905	10194.8539207679	9706.81914926402
1573	0	4	338	A334															1637.93725585938			192042.325469971				05/23/2005 18:00:31	4.57137805107842	2.26388708488623	2.41628642946725							13312.8920510472	6243.15919216412	7157.34776810381	2827.51775127061
1574	0	4	338	A334															1383.79602050781			123849.386398315				05/23/2005 18:00:50	1.60369772048735	0.823987251081009	1.68771904119462							2335.42464112589	1136.28745997725	2499.89593057118	1413.91536712243
1575	0	4	339	A335															1294.7314453125			785465.228881836				05/23/2005 18:01:10	1.05966066899529	1.4208759106891	1.0639156287774							47976.0501265751	60916.9570578554	48994.0449459159	43957.9815973196
1576	0	4	339	A335															2051.1416015625			306851.0390625				05/23/2005 18:01:29	0.792791129959897	0.937508052952075	0.957915931407743							18374.1816508642	20575.4150854194	22581.6177931535	22502.4233739192
1577	0	4	339	A335															1310.69714355469			203160.660400391				05/23/2005 18:01:49	4.62880082507099	5.16499009026097	4.85886204671799							6280.09817710759	6635.7773751149	6705.18772420616	1317.27972619728
1578	0	4	339	A335															1610.94555664063			222852.256729126				05/23/2005 18:02:09	1.43402352305415	1.60006362695698	1.8060289473286							13399.0892006072	14157.3063918534	17164.1437481182	9071.91706647905
1579	0	4	339	A335															2519.39379882812			132084.656303406				05/23/2005 18:02:29	0	2.56800517603589	0								319.426869535013
1580	0	4	339	A335															1581.77893066406			50346.8088531494				05/23/2005 18:02:48	0.805370713113496	3.2578296283931	2.17617815247471							192.004769472745	735.476716036439	527.702392579448	231.470821292881
1581	0	4	340	A336	PREDICTED: hypothetical protein, partial [Gallus gallus]		gi|118121115	35.3499984741211	97.442	72981.90625	7.30000019073486	IILANDPDADR	290	300	(N-term)_iTRAQ[0]	35.3499984741211	97.442	1356.72436523438	1356.82971191406	0.10534667968	77.6478129084072	643967.418701172	26.9212391805262			05/23/2005 18:03:08	1.04165540861949	1.11328216571154	1.11826418323863	1.04165544430335	1.11328219908045	1.11826415014469	1	1	1	37021.1805767094	37467.5950751411	40424.9078893135	34506.9249362834
1582	0	4	340	A336															1499.79956054688			420946.579223633				05/23/2005 18:03:28	0.954969465424194	0.980894333778169	0.576809098569191							24759.0717774523	24081.9402493477	15210.9174280816	25172.4184021426
1583	0	4	340	A336															1555.76318359375			205826.108215332				05/23/2005 18:03:47	1.36479488301936	1.14371513733084	0.860942825722568							10162.3431036067	8064.3378233449	6520.47467580022	7229.47127406628
1584	0	4	340	A336															1748.94067382813			200772.586456299				05/23/2005 18:04:06	0.48907793444671	0.435884879030803	0.622856987759188							4725.69049043823	3988.25927213666	6121.44538251989	9381.39178005582
1585	0	4	340	A336															1977.16870117188			137379.92678833				05/23/2005 18:04:26	1.66463168262053	1.75680123361365	2.04028335177346							2319.64104892575	2318.19322566239	2891.82193933099	1352.95296167741
1586	0	4	340	A336															1952.18273925781			143395.1743927				05/23/2005 18:04:46	1.20953730643537	0.40679054877786	0.794244485007268							4156.92235944598	1323.87772345731	2776.42077873668	3336.81948888451
1587	0	4	340	A336															2914.58813476562			142429.93397522				05/23/2005 18:05:05	0.362538509686311	0.366081868423849	0.689635252234698							148.616332215309		287.547952942235	398.008605431549
1588	0	4	340	A336															1248.705078125			29456.3100891113				05/23/2005 18:05:25	0.471206897364877	1.21310083090141	0.351656934422627							185.887691192475	453.169079953633		383.017892951607
1589	0	4	340	A336															1921.06909179688			3457.10504150391				05/23/2005 18:05:44	0	0	0
1590	0	4	340	A336															1640.88696289062			14695.2326812744				05/23/2005 18:06:03	1.82866667562446	0.710998314246097	0.6619337320991
1591	0	4	340	A336															1882.04846191406			55058.6538925171				05/23/2005 18:06:23	1.91129034857294	1.7508304014745	1.21572239665271							1208.51418827963	1048.31920295133	781.876098904248	613.910632509757
1592	0	4	340	A336															1684.93957519531			29366.8940658569				05/23/2005 18:06:42	0.472442169828056	0.241737574144484	0.813860203712426							239.397619997727		419.468563647721	491.984297103504
1593	0	4	340	A336	splicing factor, arginine/serine-rich 10 [Gallus gallus]		gi|45382747	52.1399993896484	99.946	35023.3984375	11.25	GYDRGYDDR	225	233	(N-term)_iTRAQ[0]	26.4899997711182	80.323	1260.57287597656	1260.75573730469	0.18286132813	145.062083767541	33598.0308685303	10.3418344785589			05/23/2005 18:07:01	0.451658951918546	0.38424013396863	0.227893366229782	0.613167268892223	0.603082813978073	0.458199878663619	2	2	2	571.624171365706	460.497273118253	293.366202397528	1228.79668423828
1594	0	4	340	A336															2162.20385742187			81045.6767578125				05/23/2005 18:07:21	0.841995388401791	5.37179838877529	0.42702930784873							285.722769774689	1726.15272647708		329.469492536895
1595	0	4	340	A336															2307.220703125			85985.249130249				05/23/2005 18:07:40	0.339135315487112	0.664702197020396	0.765956311329946							272.93013808621	506.558920400653	626.990427209847	781.373262848233
1596	0	4	345	A341															1640.83703613281			430109.772094727				06/10/2005 14:49:07	0.967617600983015	1.07194902619073	1.00455409012901							33635.719047383	35285.4342106368	35518.0174306028	33750.252399912
1597	0	4	345	A341															1310.65893554688			392633.538635254				06/10/2005 14:49:26	0.901001186335719	1.34349407246565	1.19973146559948							11759.4021964115	16604.2785958217	15926.5740082948	12671.8478570767
1598	0	4	348	A344															1748.84020996094			373008.501342773				06/10/2005 14:49:46	1.17096726175261	0.931480002571581	0.962979987135516							23386.3722688928	17616.3535002974	19562.024576915	19390.9092498448
1599	0	4	348	A344															1881.94323730469			280153.115966797				06/10/2005 14:50:05	1.02315227460649	0.486134452764831	0.926382941340828							21464.0622519767	9657.22659015784	19766.9938667445	20368.1560443511
1600	0	4	349	A345															1923.02392578125			555831.953491211				05/23/2005 18:08:00	0.829157867814454	0.981143661335873	1.07986296740381							26504.7796058876	29699.1451571041	35110.2605357763	31036.0926451852
1601	0	4	349	A345															2914.509765625			233801.558441162				05/23/2005 18:08:19	2.81214933946117	0.535911056679912	2.22919282987211							3628.66579763144	654.82565149254	2925.73280735736	1252.81994684974
1602	0	4	349	A345															1881.99462890625			184948.46937561				05/23/2005 18:08:39	1.13427665727879	1.25181563955014	0.619965873626827							7281.60236107476	7609.79071220067	4048.12749067031	6232.86948138462
1603	0	4	349	A345															1640.85681152344			171130.149993896				05/23/2005 18:08:58	1.73791851520759	1.21437695427378	0.515391127336149							3658.14722128414	2420.52549688978	1103.43597832215	2043.67502623041
1604	0	4	349	A345															2519.35888671875			192178.790435791				05/23/2005 18:09:18	0.736050178282015	1.50973229983666	2.21953829992126							358.275845084036	695.880118596584	1098.88231350555	472.59614551622
1605	0	4	349	A345															1610.92565917969			48094.07371521				05/23/2005 18:09:37	1.49270369567941	1.20591597235635	0.752360313824273							1663.73357525333	1272.77488134194	852.932150458343	1082.15692105481
1606	0	4	349	A345															1622.93151855469			51662.4167175293				05/23/2005 18:09:56	1.45552529755091	1.52159953124272	1.63210240479842							935.347156506635	925.929270882863	1066.78993632341	623.9260817329
1607	0	4	349	A345															2162.134765625			124807.218338013				05/23/2005 18:10:16	1.19599187905181	1.07887762443643	0.312614640560385							1688.95989166471	1442.73865202897	449.03361311843	1371.10645035405
1608	0	4	350	A346															1748.89184570313			666715.47265625				05/23/2005 18:10:35	1.14153307363848	1.03979355658397	1.3442885054338							35858.9741919029	30930.0669486428	42951.6924329264	30499.2690572525
1609	0	4	350	A346															1952.11767578125			343991.717529297				05/23/2005 18:10:55	1.07961104759818	0.83786122516	1.02033036503552							29100.6478127149	21386.1104162467	27974.0007064724	26170.7039924402
1610	0	4	350	A346															1921.03247070313			190800.293457031				05/23/2005 18:11:14	1.51516238439476	0.878864807473377	1.06336117732973							10027.2890222381	5507.70667296536	7157.86637566259	6425.46291641211
1611	0	4	350	A346															1310.67431640625			211224.535858154				05/23/2005 18:11:33	1.30748708939686	1.52797101933945	0.857513630288459							5315.03272793487	5881.76984434885	3545.58579655585	3946.83165082615
1612	0	4	350	A346															1260.73693847656			178238.833251953				05/23/2005 18:11:53	1.00972056111211	0.495768764799626	0.826618678123624							5680.45122509262	2641.10198560394	4730.04511003625	5462.12586615391
1613	0	4	351	A347															1955.04736328125			430387.176757813				06/10/2005 14:50:24	0.739454714187435	0.760232926150103	1.00051296846042							29371.2046116468	28594.4157498544	40421.3982160117	38564.7255606207
1614	0	4	351	A347															2782.4287109375			181648.714477539				06/10/2005 14:50:43	0.692158954228712	1.32793176904474	1.55065498980805							1742.09700634226	3164.94836583966	3969.72211716308	2443.69252987421
1615	0	4	351	A347															2519.25415039063			121180.381896973				06/10/2005 14:51:02	0.589601800829716	2.99159738615377	5.15375929001952								2429.57265662025	4495.77879464159	832.688255254275
1616	0	4	351	A347															1310.64489746094			101734.810974121				06/10/2005 14:51:21	1.27843036721013	1.93082040678962	1.74979097278204							3179.67791977819	4547.49581985162	4426.60385331155	2414.82754663952
1617	0	4	351	A347															1640.82922363281			120170.819671631				06/10/2005 14:51:40	0.617585108253806	1.03404523631273	1.16925110288026							3638.37131082091	5768.64902813653	7006.42414524323	5719.92417294146
1618	0	4	351	A347															2282.11474609375			97160.469116211				06/10/2005 14:52:00	4.35869838641533	4.12784734844599	4.22060486618727
1619	0	4	351	A347															1667.81762695312			88315.9837341309				06/10/2005 14:52:19	1.08223768475864	1.37466044933538	0.219607258826301							4356.1421812516	5239.6129503731	899.092796288755	3908.04415770201
1620	0	4	351	A347															1684.86291503906			261606.781562805				06/10/2005 14:52:38	0.977117550615723	0.486294735506955	1.29188411289547							912.522184514008	430.051593156061	1227.15270231305	906.727287637088
1621	0	4	351	A347															1822.91052246094			169921.406082153				06/10/2005 14:52:57	0.868165263996953	0.220221832830106	0.236864088069902							779.259707878154	187.182207230325	216.25067395609	871.484935613268
1622	0	4	351	A347															1928.94055175781			231415.714431763				06/10/2005 14:53:16	0.607515919602329	1.59769918326928	1.0367774421679							643.868854541902	1603.46373996401	1117.64460845363	1029.01054016878
1623	0	4	352	A348															3158.69018554687			133259.360107422				06/10/2005 14:53:35	0.274905268690357	0.984901948307602	0.270274224734617								2638.12738618647		2746.36628392487
1624	0	4	353	A349															3158.80786132813			246838.45489502				05/23/2005 18:12:12	0.352309353998861	2.11434337857155	0.346374363694166								3410.90066214158		1654.05232604652
1625	0	4	354	A350															1360.7880859375			291499.936523438				05/23/2005 18:12:32	0.902214052829597	0.709175292954828	2.95912089354594							4158.0393371723	3094.97381056576	13871.395288169	4474.65003627638
1626	0	4	356	A352															1881.98583984375			448529.308227539				06/10/2005 14:53:54	0.984109448600889	0.531813362761733	0.867342803041662							38089.4978314718	19491.5091602976	34145.3098247619	37578.7140001709
1627	0	4	356	A352	annexin A6 [Gallus gallus]		gi|50982399	29.3400001525879	89.792	83426.953125	5.57000017166138	GTVQPASNFNDDGDAQVLR	353	371	(N-term)_iTRAQ[0]	29.3400001525879	89.792	2148.04418945312	2148.12646484375	0.08227539063	38.3024665106862	154927.662353516	19.8427175182508			06/10/2005 14:54:14	0.855914612785662	0.947433063808129	0.734050172520145	0.855914593576579	0.947433085327187	0.734050180642362	1	1	1	7509.46653679298	7871.39229757705	6550.62628487629	8518.41342107358
1628	0	4	356	A352															2920.4189453125			147456.595550537				06/10/2005 14:54:33	0.605690657929438	0.458746899191868	0.945864659339796							1256.91398550989	901.471913876523	1996.46690578307	2014.81303426092
1629	0	4	356	A352															1922.98083496094			177266.851715088				06/10/2005 14:54:52	1.12437586863395	1.34057821310119	0.928069636837894							7266.17665349934	8203.72262893446	6100.33146575063	6274.43326197921
1630	0	4	356	A352															1952.10131835938			102870.800567627				06/10/2005 14:55:11	0.656316485857102	0.484279621585586	1.36870349764307							2686.12088037053	1876.86402160337	5697.70617919827	3973.67466905287
1631	0	4	356	A352															1778.8779296875			200447.74546051				06/10/2005 14:55:30	1.6616235550031	1.0703105009727	2.14190981695284							1126.6007116733	687.181632573424	1477.12413970655	658.290290577935
1632	0	4	356	A352															1667.81970214844			120136.364212036				06/10/2005 14:55:49	0.943821509558384	0.660951890971098	0.881105057454501							4636.12873063853	3074.39624198005	4402.22000453265	4769.20163521032
1633	0	4	357	A353															1271.69836425781			423084.184936524				06/10/2005 14:56:08	0.868120812173538	0.692761658598324	0.72771671307828							24435.0500864098	18464.6586839729	20834.0569935516	27328.3325541513
1634	0	4	357	A353															1313.71838378906			262363.79107666				06/10/2005 14:56:27	1.13720461075531	1.40608602261453	1.68656768127455							12713.1633490269	14885.0837248405	19177.7309895529	10854.1316218054
1635	0	4	357	A353															1681.80151367187			492910.812561035				06/10/2005 14:56:46	0.756475527561298	0.733692633286861	1.0511626787885							28607.2969367136	26273.6539083407	40432.4731739353	36716.5620510567
1636	0	4	359	A355															1115.75756835938			244526.616699219				05/23/2005 18:12:51	1.13332379257568	1.27378669313226	1.07169769981666							8613.53120757558	9167.44489751136	8284.72232496657	7379.1662276016
1637	0	4	361	A357															1938.04943847656			1040811.63061523				05/23/2005 18:13:10	1.04178339954658	0.815837395743337	1.08497764162784							60886.3412642413	45151.3176012236	64497.3196066887	56744.3353026831
1638	0	4	361	A357															1555.76574707031			203379.927215576				05/23/2005 18:13:30	2.72995754460051	1.74796458979527	4.19130085726705							9816.26280814805	5951.78575803597	15329.1316250183	3491.16481843772
1639	0	4	361	A357															2920.615234375			271955.380264282				05/23/2005 18:13:49	2.46406223533295	2.67549420782171	3.35050897904074							2587.60604858145	2660.57113722875	3578.78578949742	1019.5923148321
1640	0	4	361	A357															2148.20922851563			147223.217697144				05/23/2005 18:14:09	0.756626689766157	1.04403784155315	0.448516537552213							1374.12374989362	1795.49749900024	828.516349543742	1763.29208237978
1641	0	4	361	A357															1655.86889648437			137224.149627686				05/23/2005 18:14:28	0.794453580086126	0.313721568078638	0.470420120982559							2849.39274821631	1065.49775904456	1716.12180938543	3482.28134743503
1642	0	4	361	A357															1581.77917480469			41147.8352203369				05/23/2005 18:14:48	0.465219082422304	0.64877241702798	0.790779104987749								176.993871874385	231.726176417159	279.718728622916
1643	0	4	362	A358															1685.0205078125			537462.460693359				05/23/2005 18:15:07	0.551232783900972	0.758412679456663	0.481603202601823							28430.4362194187	37040.6368432154	25264.824387598	50075.8757140701
1644	0	4	363	A359															1653.86657714844			1155307.49182129				05/23/2005 18:15:26	0.934648629253404	0.667475434127321	0.717277564497534							93630.9257911438	63318.498256101	73086.409039255	97263.7506266544
1645	0	4	363	A359	cgABP260 [Gallus gallus]		gi|45383033	671.301574707031	100	294914.6875	5.92999982833862	DVSTEFTVDAR	1257	1267	(N-term)_iTRAQ[0]	43.6300010681152	99.62	1383.68762207031	1383.79504394531	0.107421875	77.6344843204368	286626.781921387	23.4964630849921			05/23/2005 18:15:45	0.716572061870325	1.03707604292485	0.765726124153887	1.00361100451355	1.0429255024637	0.968958461984686	18	18	18	12304.0005233245	16862.4799604055	13373.2932060365	16671.1875633099
1646	0	4	363	A359															1698.88000488281			7136656.04882813				05/23/2005 18:16:05	0.841628302660137	0.686412901841928	0.764986676683169							410299.521610824	316876.835389989	379326.324887497	473326.42086786
1647	0	4	364	A360	dynamitin [Gallus gallus]		gi|45382201	30.7800006866455	92.672	48792.76953125	4.90000009536743	LGTDGVDFSDR	64	74	(N-term)_iTRAQ[0]	30.7800006866455	92.672	1325.64575195313	1325.7490234375	0.10327148437	77.902776226487	700475.73840332	24.0420165100443			05/23/2005 18:16:24	1.41435239646453	1.09063025732508	1.13717312395293	1.41435243447762	1.09063030676532	1.13717308076717	1	1	1	37031.2046395736	27040.3386823264	30284.1389036979	25420.8622773064
1648	0	4	364	A360	myristoylated alanine-rich C kinase substrate (MARCKS) [Gallus gallus]		gi|45382723	601.210021972656	100	31746.830078125	4.48000001907349	AAEEAGAAATSEAGSGEQEAAPAEEPAAAR	235	264	(N-term)_iTRAQ[0]	39.6599998474121	99.052	2914.34204101562	2914.60522460937	0.26318359375	90.3063504715744	310511.095367432	12.3036774728448			05/23/2005 18:16:44	1.1255263015114	1.07779622482757	1.0826496762721	1.10232485633611	0.895001655505705	1.12003384334652	14	14	14	8277.10434525084	7505.57234573224	8098.21244195994	7140.07626161675
1649	0	4	364	A360															2025.12670898438			146843.803100586				05/23/2005 18:17:03	2.0653678953476	1.61236744172734	1.83745148501588							6541.20964111566	4835.5852203586	5919.09023055327	3074.96880726505
1650	0	4	364	A360															1667.89233398437			142117.791122437				05/23/2005 18:17:23	1.63439018590251	0.844509745293513	1.21671597389012							3190.38837714184	1561.05012904973	2415.76926494288	1895.25598616331
1651	0	4	364	A360															1761.0439453125			102623.778320313				05/23/2005 18:17:42	1.56988762089235	0.793757056386632	3.37537676315661							984.016798448436	471.135600380862	2151.96219223088	608.574871323637
1652	0	4	364	A360															2307.21411132813			92291.5759353638				05/23/2005 18:18:02	0.371603290673001	0.29019480469734	0.20480060787295							290.742512519734	215.002245843966	162.981632080007	759.642153684261
1653	0	4	364	A360															1119.63500976563			54566.0788345337				05/23/2005 18:18:21	2.53177872653231	6.65619042458958	4.27938495792686							279.859456812005	696.729748097351	481.142842299484
1654	0	4	364	A360															1476.83288574219			23763.30909729				05/23/2005 18:18:40	0.578428467733647	1.23397088439667	0.859654133895861							236.094313079575	476.941546083979	356.893021687943	396.29257519537
1655	0	4	364	A360															1823.01403808594			13228.1778869629				05/23/2005 18:19:00	0	2.43988026024746	0								378.362339771635
1656	0	4	364	A360															1806.03540039063			8632.19889831543				05/23/2005 18:19:19	3.16772758100946	0.728734734942844	1.82450670342572
1657	0	4	364	A360															1234.6865234375			39798.6307296753				05/23/2005 18:19:38	4.42138951419377	6.68029791415551	3.02528234290952							489.956299281623	701.001221583623	340.99099840275
1658	0	4	364	A360															1929.05310058594			70880.4928970337				05/23/2005 18:19:58	0.811211684679347	0.668962620579413	0.912437202016005							1319.07930288375	1030.06097868386	1509.10037021251	1578.76240798035
1659	0	4	364	A360															1629.74975585938			119274.978591919				05/23/2005 18:20:17	1.36275745118098	1.99735725660355	1.57982679919549							2597.88139334331	3605.62769737169	3063.29388428434	1850.89090971091
1660	0	4	364	A360															1408.79516601563			767.609817504882				05/23/2005 18:20:36	0	0	0
1661	0	4	364	A360	fatty acid binding protein 3 [Gallus gallus]		gi|71894843	294.179992675781	100	17112.279296875	5.92000007629395	LDEEFDETTADDR	67	79	(N-term)_iTRAQ[0]	88.120002746582	100	1699.74194335938	1699.8916015625	0.14965820312	88.0476025814909	269567.656585693	36.2049376539088			05/23/2005 18:20:55	0.660301020105508	0.518927717842937	0.65546286691387	0.882800773170656	0.722994153636855	0.807828874569562	11	11	11	12848.5624531258	9561.89159153397	12972.960565077	18892.6396016195
1662	0	4	370	A366	fatty acid binding protein 7, brain [Gallus gallus]		gi|45384320	89.1399993896484	100	16882.740234375	5.6100001335144	LGEEFDETTPDDR	67	79	(N-term)_iTRAQ[0]	50.4500007629395	99.921	1667.75207519531	1667.80834960938	0.05627441407	33.7426736905202	602145.771484375	23.046872353165			06/10/2005 14:57:06	1.02185215218513	0.968744897697994	0.849016381914108	0.973545456013364	0.925360241611798	0.853409398548712	3	3	3	49869.3665098848	44769.2264994922	42144.4403111375	47383.3602294585
1663	0	4	370	A366	phosphoglucomutase 1 [Gallus gallus]		gi|84619526	137.687194824219	100	73448.609375	8.97999954223633	ADNFEYNDPVDGSVSR	471	486	(N-term)_iTRAQ[0]	62.2200012207031	99.995	1928.87463378906	1928.94030761719	0.06567382813	34.0477431656578	533285.305847168	47.6835673778641			06/10/2005 14:57:25	0.941533705082385	0.616742779241593	0.926767453534868	0.950463245856958	0.779512963769408	0.913883702389893	3	3	3	30663.59603866	19020.2255303681	30699.8617826991	31620.394339873
1664	0	4	374	A370															1923.00366210937			446135.340515137				06/10/2005 14:57:44	1.12006681830466	0.923623424386756	0.755871402597381							29570.5554954748	23090.581256559	20297.4695825133	25632.7746722024
1665	0	4	374	A370															1310.66491699219			204731.188110352				06/10/2005 14:58:03	1.47036845377719	2.09906473781532	2.47279879652096							6959.11147574253	9407.57794292757	11904.0524205729	4595.23456783217
1666	0	4	374	A370															1822.93237304687			309541.893890381				06/10/2005 14:58:22	1.56295895396644	1.44356551488292	1.23526414636541							21069.0488927539	18427.1525924984	16936.9664561864	13088.1247697018
1667	0	4	379	A375															1483.79626464844			406888.285583496				05/23/2005 18:21:15	1.37350221950277	1.45069936962952	1.28309475428537							18026.0406783847	18029.0473327555	17128.0587436878	12742.3945893375
1668	0	4	383	A379															1929.93811035156			3173641.99389648				06/10/2005 14:58:42	0.904232212415137	0.953726707062407	1.13181365902026							155231.95043021	155042.034832129	197630.743221536	166679.123625822
1669	0	4	383	A379															1705.88342285156			5168707.86303711				06/10/2005 14:59:01	0.894611330024403	0.747199720294968	0.871627130591386							407437.235323796	322245.898303381	403771.345505656	442187.42770425
1670	0	4	384	A380															1928.93530273438			2837118.65307617				06/10/2005 14:59:20	1.07023743547816	0.97733741213091	1.09495571276805							137063.49579698	118525.164135383	142631.895322489	124343.112637086
1671	0	4	385	A381															1922.78088378906			4607881.80273438				06/10/2005 14:59:39	1.1352181757284	1.17798417664673	1.30801060361603							199968.281430889	196492.333584485	234353.517342182	171025.885099674
1672	0	4	385	A381															1748.841796875			352652.549743652				06/10/2005 14:59:58	0.80502742005244	0.865137313171978	0.703346725166325							18079.7386541117	18398.8591203507	16066.7996464146	21805.2737657811
1673	0	4	385	A381															2435.32177734375			167355.782226563				06/10/2005 15:00:17	0.508816188070549	0.6474677385401	0.979598979275041							4422.38263744484	5328.90410750571	8660.08497241361	8438.69838498567
1674	0	4	385	A381															1234.66027832031			129595.2762146				06/10/2005 15:00:37	0.74078631216616	0.38173259287606	0.292027951111184							3718.81749526089	1814.66111812297	1491.12746961533	4874.07249833377
1675	0	4	385	A381															1684.86535644531			185132.687339783				06/10/2005 15:00:56	1.05251765553729	1.19575662295955	0.867678626785897							2323.78238210436	2499.96101027649	1948.51340517601	2143.61177236377
1676	0	4	385	A381															1805.95227050781			164635.491210938				06/10/2005 15:01:15	1.20539634360306	1.02460986992416	0.791419331604914							4391.31491865028	3534.65982599642	2932.57954432765	3537.07917922559
1677	0	4	386	A382															1209.68090820312			412617.108642578				06/10/2005 15:01:35	1.74541005640829	1.64173583971158	1.45090442862613							20442.483085542	18208.066365343	17284.3643527446	11371.4603545353
1678	0	4	386	A382															2629.32055664063			386049.287353516				06/10/2005 15:01:54	0.815152222989475	1.06091169705759	1.32925798424543							16218.7222278966	19988.5610844737	26900.8268641152	19317.8143030401
1679	0	4	386	A382															1546.89831542969			173832.931274414				06/10/2005 15:02:14	1.2162563717187	1.05041660018531	0.740116825011231							17448.7687477839	14270.0537929272	10799.8660410381	13928.9932138541
1680	0	4	386	A382															1681.80700683594			212293.570251465				06/10/2005 15:02:34	0.745920120284918	0.820470496616064	0.719536463305468							11648.3537666225	12132.7590888848	11428.8746728496	15161.8535847506
1681	0	4	386	A382															1849.88049316406			103020.948486328				06/10/2005 15:02:54	0.247502605763201	0.428039309312053	0.628721983325958							1317.9233653741	2158.33280606999	3405.23791924638	5169.9988960733
1682	0	4	386	A382															2169.16284179688			227175.881149292				06/10/2005 15:03:14	0.678759430762699	1.96501860113263	3.63969041221503							373.945946295274	1025.14192251304	2039.55692250606	534.900521461254
1683	0	4	386	A382															2034.10498046875			132553.843994141				06/10/2005 15:03:35	0.681335664261987	0.250651507525674	0.239743596744342							837.535725316583	291.767500478284	299.755850469829	1193.49962506725
1684	0	4	386	A382															2156.16040039063			158022.671829224				06/10/2005 15:03:54	0.624319448379116	0.590741350206	0.296243228294049							320.724090214187	287.37333266251	154.793094624962	498.775125124676
1685	0	4	386	A382															1481.76525878906			93550.5156021118				06/10/2005 15:04:13	1.12442227265786	1.63569586310208	1.46818560839438							375.656495160104	517.473832447123	498.908448664995	324.370635048225
1686	0	4	386	A382															1926.17395019531			72271.7438430786				06/10/2005 15:04:32	1.95280759728297	1.24403305614429	1.21780647636232							659.891452084573	398.07906862664	418.571600941097	328.090091853947
1687	0	4	387	A383															2629.41772460937			613295.940002441				05/23/2005 18:21:35	1.05424305350337	0.810378464241344	1.26078818823426							36719.1335147002	26727.8449170023	44665.5041965837	33816.740479715
1688	0	4	387	A383															2435.39794921875			264759.771728516				05/23/2005 18:21:54	0.936067349937622	0.763467538977168	0.764373251694617							15192.1787871674	11733.5091744767	12618.1846826999	15757.7074664998
1689	0	4	387	A383															1809.99633789062			392426.968566895				05/23/2005 18:22:14	1.30964491615938	0.935943171150786	0.882572729884121							27384.9879574581	18532.450472141	18771.0225004699	20302.011116669
1690	0	4	387	A383															1697.86279296875			896162.652709961				05/23/2005 18:22:33	0.804297035842654	0.753155978883754	0.66488178693304							58548.9597524504	51917.2904374285	49229.5181247261	70677.7610783847
1691	0	4	388	A384	myristoylated alanine-rich C kinase substrate (MARCKS) [Gallus gallus]		gi|45382723	601.210021972656	100	31746.830078125	4.48000001907349	AAEEAGAAATSEAGSGEQEAAPAEEPAAAR	235	264	(N-term)_iTRAQ[0]	37.2700004577637	98.356	2914.34204101562	2914.59765625	0.25561523438	87.7094146062975	507185.76348877	25.2989899806449			05/23/2005 18:22:52	1.00476770909187	1.90766869053924	1.99630344591004	1.10232485633611	0.895001655505705	1.12003384334652	14	14	14	13018.5489529517	23405.8403479362	26308.8521681406	12579.8939351118
1692	0	4	388	A384															2674.57763671875			403120.359069824				05/23/2005 18:23:12	0.917195557103084	0.992773712070985	0.696497880465198							25855.0122470642	26500.706343498	19970.136700909	27369.2485672827
1693	0	4	388	A384															1119.6298828125			183312.085510254				05/23/2005 18:23:32	0.901950728951848	2.0113283494547	1.34740504258944							1943.40892089907	4103.82401320744	2952.9628241061	2091.99887397091
1694	0	4	388	A384															1408.78283691406			113568.282104492				05/23/2005 18:23:51	1.41848557530758	0.857921695899267	1.8737206781166							2940.06858143533	1683.85450610059	3950.17030624288	2012.39210892874
1695	0	4	388	A384															1684.93688964844			135231.995223999				05/23/2005 18:24:10	0.645561556437334	0.499202505735695	0.73235474762892							1600.7317732129	1172.1468839994	1847.05930468877	2407.47049778942
1696	0	4	388	A384															2162.21435546875			132679.998657227				05/23/2005 18:24:30	1.11668889751194	0.954015795738031	0.620768640572629							1565.59303965938	1266.56249692787	885.227477976873	1361.2150808216
1697	0	4	388	A384															1503.92517089844			15126.6627426148				05/23/2005 18:24:49	1.1564258173999	1.71211363447606	1.05658622427155							145.429042156753	203.88737105522	135.150215367992
1698	0	4	388	A384															2034.193359375							05/23/2005 18:25:08	0	0	0
1699	0	4	388	A384															1622.92980957031			36161.7785644531				05/23/2005 18:25:27	0.450698769695171	0.605875372312083	0.643101066391888							417.896100878909	531.973037934909	606.512295248846	900.247688347398
1700	0	4	388	A384															1234.66943359375							05/23/2005 18:25:47	0	0	0
1701	0	4	388	A384															1515.86633300781			12235.9639282227				05/23/2005 18:26:06	0.544793480307319	0.363361378983171	0.377857559048161							279.976952804289	176.829012356395	197.513565391724	498.965420752999
1702	0	4	388	A384															1806.02514648438			7056.93598937988				05/23/2005 18:26:25	0	1.80983031523879	1.93515997903097
1703	0	4	388	A384															1481.80944824219			4409.81979370117				05/23/2005 18:26:45	0	0	0
1704	0	4	388	A384															1926.25317382813			1770.47500610352				05/23/2005 18:27:04	0.639160715433352	0.674971909194091	0.62839343773782
1705	0	4	388	A384	fatty acid binding protein 3 [Gallus gallus]		gi|71894843	294.179992675781	100	17112.279296875	5.92000007629395	LDEEFDETTADDR	67	79	(N-term)_iTRAQ[0]	52.810001373291	99.954	1699.74194335938	1699.87536621094	0.13342285156	78.4959458588762	88482.1091918946	33.1022368018944			05/23/2005 18:27:23	1.30037589850657	0.941156796182161	1.07854946293938	0.882800773170656	0.722994153636855	0.807828874569562	11	11	11	5516.04434375839	3780.46477023059	4653.47448772799	4118.49843822954
1706	0	4	395	A391															2156.11181640625			894338.727905273				06/10/2005 15:04:52	1.04977113830522	0.721343108480141	0.991259433010298							40525.1902459264	26369.1843413937	38922.0942722498	37480.9424248926
1707	0	4	398	A394															1815.96960449219			3858044.32336426				05/23/2005 18:27:43	0.908997137536541	0.937570474944863	1.10447219681948							189022.550858472	184620.278562963	233606.178461397	201897.607441441
1708	0	4	398	A394															1698.845703125			4890840.48046875				05/23/2005 18:28:02	0.934337528235471	0.641527663984665	0.684400622708261							329796.746043699	214428.416068255	245714.849045116	342706.736881993
1709	0	4	398	A394															1515.83801269531			390047.768676758				05/23/2005 18:28:22	1.26822597485322	0.934382019098775	1.21497503215881							28321.9205266245	19759.4523576625	27597.6334641438	21682.3387035478
1710	0	4	399	A395	tumor protein D52-like 2 [Gallus gallus]		gi|71894971	25.6900005340576	76.343	24663.91015625	5.57999992370605	ENSTEGLQSPSAGDKPPQDNAPF	183	205	(N-term)_iTRAQ[0], Lysine(K)_iTRAQ[15]	25.6900005340576	76.343	2674.2841796875	2674.4814453125	0.197265625	73.7638978304285	530723.74029541	22.5035768402886			05/23/2005 18:28:41	0.934999180854893	1.0966430784231	0.92370557970742	0.93499915985279	1.09664312297964	0.923705602072832	1	1	1	29048.1603533536	32262.4303638413	29189.0125364104	30163.8985397939
1711	0	4	399	A395															1697.85766601563			4120082.21447754				05/23/2005 18:29:01	0.943615957968003	0.594638749338141	0.802980898245246							278878.240171969	166416.710832813	241380.954128802	286945.501577353
1712	0	4	399	A395															1805.99584960937			1078252.77410889				05/23/2005 18:29:20	1.25472846484346	0.930233211756188	1.07903095704559							67624.9382748986	47475.9154159507	59152.0048602617	52328.3691124055
1713	0	4	400	A396															2430.39990234375			463354.688354492				05/23/2005 18:29:39	1.54219937196165	1.61103367772619	1.39189208580465							43046.568139751	42582.0931770372	39516.8219316207	27100.5484327502
1714	0	4	400	A396															1119.61608886719			445162.047241211				05/23/2005 18:29:59	1.14198689750779	1.25088843447781	0.785446411860209							13848.5298134574	14364.3342274713	9688.07611885984	11773.9616686598
1715	0	4	400	A396															1455.76977539063			221836.845581055				05/23/2005 18:30:18	1.01840515020782	0.716072063365241	0.82435495248515							8811.90484801284	5867.19223664204	7255.07483557022	8400.9670315033
1716	0	4	400	A396															2386.23583984375			237025.455368042				05/23/2005 18:30:37	0.815603526533853	0.319824337431265	0.347231415247271							3073.84041812701	1141.40062528873	1331.06623070394	3659.16750293559
[truncated: 14,097 more rows]
