# Supplementary material for: iQuantitator: A tool for protein expression inference using iTRAQ
Source: BMC Bioinformatics. 2009 Oct 18;10:342. doi: 10.1186/1471-2105-10-342 (PMC2770557; doi:10.1186/1471-2105-10-342)
Supplement: Additional File 5 — R Script used to create Additional File 1. This archive contains an R script that was used to generate the sample output (Additional File 1) using the data found in Additional File 4. Use of the script requires installation of the iQuantitator package. [file 1471-2105-10-342-S5.ZIP]

Archive with 1 entries (1 files):
- krug3639.R
