# Supplementary material for: iQuantitator: A tool for protein expression inference using iTRAQ
Source: BMC Bioinformatics. 2009 Oct 18;10:342. doi: 10.1186/1471-2105-10-342 (PMC2770557; doi:10.1186/1471-2105-10-342)
Supplement: Additional File 5 — R Script used to create Additional File 1. This archive contains an R script that was used to generate the sample output (Additional File 1) using the data found in Additional File 4. Use of the script requires installation of the iQuantitator package. [file 1471-2105-10-342-S5.ZIP › krug3639.R]

library(iquantitator)

studyname <- "Krug, HH36 vs HH39"

# Experiment design specification

edesign <- data.frame(
	experiment = c(
		"A",     "A",     "A",     "A"
	),
	treatment  = c(
		"HH39",  "HH36",  "HH36",  "HH39"
	),
	channel    = c(
		"114",   "115",   "116",   "117"
	),
	sample     = c(
		"S1",    "S1",    "S2",    "S2"
	)
)

# List of summary data for each MSMS experiment

mlist <- vector(mode="character")
mlist["A"] <- "krug3639MSMSSummary.txt"

# Load data into tables for analysis

modfilters <- c("Tyrosine\\(Y\\)_iTRAQ")
msmsload <- loadMSMSSummary(edesign,mlist,modfilters=modfilters)

# Prepare the model

model <- formula(LogIntensity ~ Channel + Spectrum + Protein + Peptide + Protein:Treatment + Peptide:Treatment)
priors <- list(
	Channel=list(nomeanprior=1,mu=0),
	Spectrum=list(nomeanprior=1,mu=0),
	Protein=list(nomeanprior=1,mu=0),
	Peptide=list(nomeanprior=1,mu=0),
	Protein.Treatment=list(nomeanprior=1,mu=0),
	Peptide.Treatment=list(nomeanprior=1,mu=0)
	)

# Run the sampler

samples <- processiTRAQ(msmsload,model,
		nsamples=10000,
		thin=20,
		skip=2000,
		overparameterize=list(Protein=TRUE,Peptide=TRUE,Spectrum=TRUE),
		priors = priors
		)

# Extract the data

summary <- summarizeiTRAQ(msmsload,samples,"HH39","krug3639.fasta")

# Produce the report

Sweave(system.file("summaryreport2.Rnw",package="iquantitator"),output="krug3639.tex")
