# Supplementary material for: iQuantitator: A tool for protein expression inference using iTRAQ
Source: BMC Bioinformatics. 2009 Oct 18;10:342. doi: 10.1186/1471-2105-10-342 (PMC2770557; doi:10.1186/1471-2105-10-342)
Supplement: Additional File 6 — Example-specific FASTA file. An archive containing a FASTA-formatted protein sequence file with a subset of the protein sequence database used by iQuantitator, sufficient to support the example provided here. [file 1471-2105-10-342-S6.ZIP]

Archive with 1 entries (1 files):
- krug3639.fasta
